# Supplementary material for: The burden of vaccine hesitancy for routine immunization in Yaounde-Cameroon: A cross-sectional study
Source: PLOS Glob Public Health. 2022 Sep 26;2(9):e0001012. doi: 10.1371/journal.pgph.0001012 (PMC10022391; doi:10.1371/journal.pgph.0001012)
Supplement: S1 Data — (XLS) [file pgph.0001012.s001.xls]

## Sheet: S1_Data.xlsx
Date_of_Interview	district	area	village	team	Household_Number	hh_opened	consent	hh_size	u5	room	water	toilet	floor	fuel	fridge	tv	Car	motorbike	phone	roomsize	ro0m_wi	water_wi	toilet_wi	floor_wi	fuel_wi	fridge_wi	tv_wi	Car_wi	motorbike_wi	phone_wi	wi	wir	wirange	belief_vac_disease	belief_parent_vacc	reluct	vacc_reluct	vacc_reluct/bcg	vacc_reluct/polio	vacc_reluct/penta	vacc_reluct/rota	vacc_reluct/rr	vacc_reluct/yf	vacc_reluct/pneumo	vacc_reluct/vita	vacc_reluct/other	vacc_reluct/all	reason_reluct	reason_reluct/1
2021-11-15	2	Centre 1	Ekoudou 1	1	5	1	1	6	0	6	1	1	0	0	1	1	0	0	1	0	-0.105675	0.199903	0.693454	-0.316232	-0.522463	0.275034	0.0577472	-0.0971179	-0.00910779	0.0307137	0.206256			1	0	0
2021-11-15	2	Centre 1	Ekoudou 1	1	6	1	1	11	1	7	1	0	0	1	1	1	0	0	1	0	-0.105675	0.199903	-0.385584	-0.316232	0.338766	0.275034	0.0577472	-0.0971179	-0.00910779	0.0307137	-0.0115535			1	0	0
2021-11-15	1	Byem-assi	B20	2	2	1	1	2	0	2	0	0	0	1	0	1	0	0	1	1	0.00301068	-0.529036	-0.385584	-0.316232	0.338766	-0.488715	0.0577472	-0.0971179	-0.00910779	0.0307137	-1.39556			0	0	0
2021-11-15	2	Centre1	Ekoudou	1	8	1	1	4	1	4	1	0	0	0	1	1	0	0	1	1	0.00301068	0.199903	-0.385584	-0.316232	-0.522463	0.275034	0.0577472	-0.0971179	-0.00910779	0.0307137	-0.764096			1	1	0
2021-11-15	2	Centre 1	Ekoudou 1	1	9	1	1	8	1	8	1	0	0	1	1	1	0	1	1	0	-0.105675	0.199903	-0.385584	-0.316232	0.338766	0.275034	0.0577472	-0.0971179	0.0579925	0.0307137	0.0555467			1	1	0
2021-11-15	2	Centre 1	Ekoudou 1	1	4	1	1	4	0	2	1	0	0	0	0	1	0	0	1	1	0.00301068	0.199903	-0.385584	-0.316232	-0.522463	-0.488715	0.0577472	-0.0971179	-0.00910779	0.0307137	-1.52785			1	1	0
2021-11-15	2	Centre 1	Ekoudou	1	12	1	1	5	0	3	1	0	0	1	1	1	1	0	1	1	0.00301068	0.199903	-0.385584	-0.316232	0.338766	0.275034	0.0577472	0.497112	-0.00910779	0.0307137	0.691362			1	1	0
2021-11-15	2	Centre 1	Ekoudou	1	13	1	1	3	1	3	1	0	0	0	1	1	1	0	1	1	0.00301068	0.199903	-0.385584	-0.316232	-0.522463	0.275034	0.0577472	0.497112	-0.00910779	0.0307137	-0.169866			1	0	0
2021-11-15	2	Centre 1	Ekoudou 1	1	14	1	1	10	1	4	1	0	0	0	1	0	0	0	1	1	0.00301068	0.199903	-0.385584	-0.316232	-0.522463	0.275034	-0.438603	-0.0971179	-0.00910779	0.0307137	-1.26045			1	0	0
2021-11-15	2	Centre 2	Ekoudou	1	14	1	1	38	3	3	1	1	1	1	1	1	1	0	1	1	0.00301068	0.199903	0.693454	0.721584	0.338766	0.275034	0.0577472	0.497112	-0.00910779	0.0307137	2.80822			1	1	0
2021-11-15	2	Centre 2	Ekoudou 2	1	15	1	1	12	2	1	1	0	1	1	0	0	0	0	1	1	0.00301068	0.199903	-0.385584	0.721584	0.338766	-0.488715	-0.438603	-0.0971179	-0.00910779	0.0307137	-0.125151			1	1	1	polio penta rota rr yf pneumo	0	1	1	1	1	1	1	0	0	0	4	0
2021-11-15	2	Centre 2	Ekoudou 2	1	16	1	1	4	0	2	1	1	0	1	1	1	0	1	1	1	0.00301068	0.199903	0.693454	-0.316232	0.338766	0.275034	0.0577472	-0.0971179	0.0579925	0.0307137	1.24327			1	1	0
2021-11-15	1	Byem-assi	B20	2	4	1	1	5	1	5	1	0	0	0	0	0	1	0	1	1	0.00301068	0.199903	-0.385584	-0.316232	-0.522463	-0.488715	-0.438603	0.497112	-0.00910779	0.0307137	-1.42997			1	1	0
2021-11-15	1	Byem-assi	B20	2	6	1	1	10	3	4	1	1	1	1	1	1	0	0	1	1	0.00301068	0.199903	0.693454	0.721584	0.338766	0.275034	0.0577472	-0.0971179	-0.00910779	0.0307137	2.21399			1	0	1	other	0	0	0	0	0	0	0	0	1	0	3 2	0
2021-11-15	1	Byem-assi	B2	2	12	1	1	3	0	2	1	1	1	1	0	1	0	0	1	1	0.00301068	0.199903	0.693454	0.721584	0.338766	-0.488715	0.0577472	-0.0971179	-0.00910779	0.0307137	1.45024			1	1	0
2021-11-15	1	Byem-assi	B20	2	13	1	1	3	0	1	1	1	1	1	1	1	0	0	1	1	0.00301068	0.199903	0.693454	0.721584	0.338766	0.275034	0.0577472	-0.0971179	-0.00910779	0.0307137	2.21399			1	1	0
2021-11-15	1	Byem-assi	B20	2	15	1	1	4	0	2	1	1	1	1	1	1	1	0	1	1	0.00301068	0.199903	0.693454	0.721584	0.338766	0.275034	0.0577472	0.497112	-0.00910779	0.0307137	2.80822			0	1	1	all	0	0	0	0	0	0	0	0	0	1	1	1
2021-11-15	1	Byem-assi	B20	2	18	1	1	6	0	2	1	1	1	1	1	1	0	0	1	1	0.00301068	0.199903	0.693454	0.721584	0.338766	0.275034	0.0577472	-0.0971179	-0.00910779	0.0307137	2.21399			0	1	0
2021-11-15	1	Byem-assi	B20	2	21	1	1	12	0	2	1	1	1	1	1	1	0	1	1	1	0.00301068	0.199903	0.693454	0.721584	0.338766	0.275034	0.0577472	-0.0971179	0.0579925	0.0307137	2.28109			1	1	0
2021-11-15	1	Byem-assi	B20	2	22	1	1	3	0	1	1	1	1	1	1	1	0	0	1	1	0.00301068	0.199903	0.693454	0.721584	0.338766	0.275034	0.0577472	-0.0971179	-0.00910779	0.0307137	2.21399			1	1	0
2021-11-15	1	Byem-assi	B20	2	23	1	1	10	3	3	1	1	1	1	1	1	1	0	1	1	0.00301068	0.199903	0.693454	0.721584	0.338766	0.275034	0.0577472	0.497112	-0.00910779	0.0307137	2.80822			1	1	1	other	0	0	0	0	0	0	0	0	1	0	2	0
2021-11-15	1	Byem-assi	B20	2	24	1	1	6	0	2	0	1	1	1	1	1	1	0	1	1	0.00301068	-0.529036	0.693454	0.721584	0.338766	0.275034	0.0577472	0.497112	-0.00910779	0.0307137	2.07928			1	1	0
2021-11-15	1	Byem-assi	B20	2	25	1	1	5	0	3	1	1	1	1	1	1	0	0	1	1	0.00301068	0.199903	0.693454	0.721584	0.338766	0.275034	0.0577472	-0.0971179	-0.00910779	0.0307137	2.21399			1	1	0
2021-11-15	1	Byem-assi	B20	2	27	1	1	4	0	1	1	1	0	0	1	1	0	0	1	1	0.00301068	0.199903	0.693454	-0.316232	-0.522463	0.275034	0.0577472	-0.0971179	-0.00910779	0.0307137	0.314942			1	1	0
2021-11-15	1	Byem-assi	B20	2	29	1	1	6	1	1	1	1	1	1	1	1	1	0	1	1	0.00301068	0.199903	0.693454	0.721584	0.338766	0.275034	0.0577472	0.497112	-0.00910779	0.0307137	2.80822			1	1	0
2021-11-15	1	Biyem-assi	B20	2	31	1	1	1	0	1	1	1	0	1	0	1	0	0	1	1	0.00301068	0.199903	0.693454	-0.316232	0.338766	-0.488715	0.0577472	-0.0971179	-0.00910779	0.0307137	0.412422			1	1	0
2021-11-15	2	Centre 2	Ekoudou 2	1	17	1	1	7	1	2	1	0	0	1	1	1	0	0	1	1	0.00301068	0.199903	-0.385584	-0.316232	0.338766	0.275034	0.0577472	-0.0971179	-0.00910779	0.0307137	0.0971322			1	1	0
2021-11-16	2	Centre 2	Ekoudou 2	1	18	1	1	4	0	3	1	0	0	1	0	1	0	0	1	1	0.00301068	0.199903	-0.385584	-0.316232	0.338766	-0.488715	0.0577472	-0.0971179	-0.00910779	0.0307137	-0.666617			1	1	0
2021-11-16	2	Centre 2	Ekoudou 2	1	19	1	1	6	1	2	1	0	0	1	1	1	0	0	1	1	0.00301068	0.199903	-0.385584	-0.316232	0.338766	0.275034	0.0577472	-0.0971179	-0.00910779	0.0307137	0.0971322			1	1	0
2021-11-16	2	Centre 2	Ekoudou 2	1	20	1	1	6	1	2	1	0	0	0	1	1	0	0	1	1	0.00301068	0.199903	-0.385584	-0.316232	-0.522463	0.275034	0.0577472	-0.0971179	-0.00910779	0.0307137	-0.764096			1	1	0
2021-11-16	2	Centre 2	Ekoudou 2	1	21	1	1	7	1	4	1	0	0	1	1	1	0	0	1	1	0.00301068	0.199903	-0.385584	-0.316232	0.338766	0.275034	0.0577472	-0.0971179	-0.00910779	0.0307137	0.0971322			1	1	0
2021-11-16	2	Centre 2	Ekoudou 2	1	22	1	1	4	0	2	1	1	0	1	1	1	0	0	1	1	0.00301068	0.199903	0.693454	-0.316232	0.338766	0.275034	0.0577472	-0.0971179	-0.00910779	0.0307137	1.17617			1	1	0
2021-11-16	2	Centre 2	Ekoudou 2	1	22	1	1	5	2	3	1	0	1	0	1	1	0	0	1	1	0.00301068	0.199903	-0.385584	0.721584	-0.522463	0.275034	0.0577472	-0.0971179	-0.00910779	0.0307137	0.27372			1	1	0
2021-11-16	2	Centre 2	Ekoudou 2	1	25	1	1	2	0	1	1	0	0	0	0	0	0	0	1	1	0.00301068	0.199903	-0.385584	-0.316232	-0.522463	-0.488715	-0.438603	-0.0971179	-0.00910779	0.0307137	-2.0242			1	1	0
2021-11-16	2	Centre 2	Ekoudou 2	1	31	1	1	3	2	2	0	0	0	0	1	1	0	0	1	1	0.00301068	-0.529036	-0.385584	-0.316232	-0.522463	0.275034	0.0577472	-0.0971179	-0.00910779	0.0307137	-1.49304			1	1	0
2021-11-16	2	Carrière 1	Carrefour carrière	1	17	1	1	5	1	2	1	1	0	0	0	1	0	0	1	1	0.00301068	0.199903	0.693454	-0.316232	-0.522463	-0.488715	0.0577472	-0.0971179	-0.00910779	0.0307137	-0.448807			1	1	0
2021-11-16	2	Carrière 1	Carrière 1	1	3	1	1	12	0	3	1	0	0	0	0	1	0	0	1	1	0.00301068	0.199903	-0.385584	-0.316232	-0.522463	-0.488715	0.0577472	-0.0971179	-0.00910779	0.0307137	-1.52785			1	1	0
2021-11-16	2	Carrière	Carrière	1	5	1	1	4	1	2	1	0	0	1	1	1	0	0	1	1	0.00301068	0.199903	-0.385584	-0.316232	0.338766	0.275034	0.0577472	-0.0971179	-0.00910779	0.0307137	0.0971322			1	1	0
2021-11-16	2	Carrière	Carrière 1	1	7	1	1	2	0	2	1	0	0	1	0	0	0	0	1	1	0.00301068	0.199903	-0.385584	-0.316232	0.338766	-0.488715	-0.438603	-0.0971179	-0.00910779	0.0307137	-1.16297			1	0	0
2021-11-16	2	Carrière	Carrière 1	1	8	1	1	4	2	4	1	0	0	0	0	1	0	1	1	1	0.00301068	0.199903	-0.385584	-0.316232	-0.522463	-0.488715	0.0577472	-0.0971179	0.0579925	0.0307137	-1.46075			1	1	1	penta rota rr yf pneumo	0	0	1	1	1	1	1	0	0	0	1 4 6 9 10	1
2021-11-16	1	Melen eligefa	B4	2	0	1	1	17	2	4	1	0	0	0	1	1	0	0	1	1	0.00301068	0.199903	-0.385584	-0.316232	-0.522463	0.275034	0.0577472	-0.0971179	-0.00910779	0.0307137	-0.764096			1	0	0
2021-11-16	1	Eligefa	B4	2	3	1	1	4	1	3	1	0	0	1	1	1	0	0	1	1	0.00301068	0.199903	-0.385584	-0.316232	0.338766	0.275034	0.0577472	-0.0971179	-0.00910779	0.0307137	0.0971322			1	1	0
2021-11-16	2	Carrière	Carrière 1	1	10	1	1	5	1	2	1	1	0	1	0	1	0	1	1	1	0.00301068	0.199903	0.693454	-0.316232	0.338766	-0.488715	0.0577472	-0.0971179	0.0579925	0.0307137	0.479522			1	1	0
2021-11-16	2	Carrière	Carrière 1	1	11	1	1	2	0	2	1	0	0	1	0	1	0	0	1	1	0.00301068	0.199903	-0.385584	-0.316232	0.338766	-0.488715	0.0577472	-0.0971179	-0.00910779	0.0307137	-0.666617			1	1	0
2021-11-16	2	Carrière 1	Carrefour carrière	1	18	1	1	5	1	2	1	1	1	1	1	1	0	0	1	1	0.00301068	0.199903	0.693454	0.721584	0.338766	0.275034	0.0577472	-0.0971179	-0.00910779	0.0307137	2.21399			1	1	0
2021-11-16	2	Carrière 1	Carrefour carrière	1	19	1	1	4	0	2	0	0	0	0	0	0	0	0	1	1	0.00301068	-0.529036	-0.385584	-0.316232	-0.522463	-0.488715	-0.438603	-0.0971179	-0.00910779	0.0307137	-2.75313			1	1	0
2021-11-16	2	Carrière	Carrefour Carrière	1	24	1	1	2	0	2	1	0	0	0	0	1	0	0	1	1	0.00301068	0.199903	-0.385584	-0.316232	-0.522463	-0.488715	0.0577472	-0.0971179	-0.00910779	0.0307137	-1.52785			1	1	0
2021-11-16	2	Carrière	Carrefour	1	25	1	1	2	0	1	1	0	0	0	1	1	0	0	0	1	0.00301068	0.199903	-0.385584	-0.316232	-0.522463	0.275034	0.0577472	-0.0971179	-0.00910779	-0.326952	-1.12176			1	1	1	yf rr	0	0	0	0	1	1	0	0	0	0	4 8	0
2021-11-16	2	Carrière	Carrière 1	1	13	1	1	6	1	2	1	0	0	1	1	1	0	0	1	1	0.00301068	0.199903	-0.385584	-0.316232	0.338766	0.275034	0.0577472	-0.0971179	-0.00910779	0.0307137	0.0971322			1	1	0
2021-11-16	2	Carrière	Carrière 1	1	26	1	1	3	1	3	1	0	0	0	0	1	0	0	1	1	0.00301068	0.199903	-0.385584	-0.316232	-0.522463	-0.488715	0.0577472	-0.0971179	-0.00910779	0.0307137	-1.52785			1	1	0
2021-11-16	2	Carrière	Carrière 1	1	27	1	1	4	1	3	0	1	0	0	1	1	0	0	0	1	0.00301068	-0.529036	0.693454	-0.316232	-0.522463	0.275034	0.0577472	-0.0971179	-0.00910779	-0.326952	-0.771662			1	1	0
2021-11-16	2	Carrière	Carrière 1	1	30	1	1	6	1	2	1	1	0	0	0	0	0	0	1	1	0.00301068	0.199903	0.693454	-0.316232	-0.522463	-0.488715	-0.438603	-0.0971179	-0.00910779	0.0307137	-0.945158			1	1	0
2021-11-16	2	Carrière	Carrière 1	1	16	1	1	3	1	2	1	1	0	1	0	1	0	0	1	1	0.00301068	0.199903	0.693454	-0.316232	0.338766	-0.488715	0.0577472	-0.0971179	-0.00910779	0.0307137	0.412422			1	1	1	polio penta rota rr yf pneumo	0	1	1	1	1	1	1	0	0	0	1 3 4 5	1
2021-11-16	1	Melen-eligefa	B3	2	8	1	1	12	2	7	1	1	1	0	1	1	1	1	1	0	-0.105675	0.199903	0.693454	0.721584	-0.522463	0.275034	0.0577472	0.497112	0.0579925	0.0307137	1.9054			1	0	0
2021-11-16	1	Melen-eligefa	B4	2	11	1	1	1	0	1	0	0	0	1	0	1	0	0	1	1	0.00301068	-0.529036	-0.385584	-0.316232	0.338766	-0.488715	0.0577472	-0.0971179	-0.00910779	0.0307137	-1.39556			0	0	0
2021-11-16	1	Melen-eligefa	B4	2	13	1	1	6	0	3	0	0	0	0	0	1	0	0	1	1	0.00301068	-0.529036	-0.385584	-0.316232	-0.522463	-0.488715	0.0577472	-0.0971179	-0.00910779	0.0307137	-2.25678			1	1	0
2021-11-16	1	Melen-eligefa	B4	2	16	1	1	1	0	1	1	0	0	1	0	1	0	0	1	1	0.00301068	0.199903	-0.385584	-0.316232	0.338766	-0.488715	0.0577472	-0.0971179	-0.00910779	0.0307137	-0.666617			1	1	0
2021-11-16	1	Melen-eligefa	B4	2	16	1	1	3	0	2	0	0	0	1	1	1	0	0	1	1	0.00301068	-0.529036	-0.385584	-0.316232	0.338766	0.275034	0.0577472	-0.0971179	-0.00910779	0.0307137	-0.631807			1	1	0
2021-11-16	1	Melen-eligefa	B4	2	18	1	1	5	2	3	0	0	0	1	0	1	0	0	1	1	0.00301068	-0.529036	-0.385584	-0.316232	0.338766	-0.488715	0.0577472	-0.0971179	-0.00910779	0.0307137	-1.39556			0	1	1	polio rota penta rr pneumo yf vita other	0	1	1	1	1	1	1	1	1	0	4 7	0
2021-11-16	1	Melen-eligefa	B4	2	21	1	1	3	0	3	1	0	0	1	0	1	0	0	1	1	0.00301068	0.199903	-0.385584	-0.316232	0.338766	-0.488715	0.0577472	-0.0971179	-0.00910779	0.0307137	-0.666617			1	1	0
2021-11-16	1	Melen-eligefa	B4	2	26	1	1	5	0	3	0	0	0	1	1	1	0	0	1	1	0.00301068	-0.529036	-0.385584	-0.316232	0.338766	0.275034	0.0577472	-0.0971179	-0.00910779	0.0307137	-0.631807			1	1	0
2021-11-16	1	Melen-eligefa	B4	2	27	1	1	3	0	3	1	0	0	1	0	1	0	0	1	1	0.00301068	0.199903	-0.385584	-0.316232	0.338766	-0.488715	0.0577472	-0.0971179	-0.00910779	0.0307137	-0.666617			1	1	1	other	0	0	0	0	0	0	0	0	1	0	2	0
2021-11-16	1	Melen-eligefa	B4	2	29	1	1	10	3	5	1	0	0	0	0	1	0	0	1	1	0.00301068	0.199903	-0.385584	-0.316232	-0.522463	-0.488715	0.0577472	-0.0971179	-0.00910779	0.0307137	-1.52785			0	0	1	other	0	0	0	0	0	0	0	0	1	0	2	0
2021-11-16	1	Biyemassi	Melen eligeffa	2	1	1	1	6	0	1	1	0	0	1	1	1	1	0	1	1	0.00301068	0.199903	-0.385584	-0.316232	0.338766	0.275034	0.0577472	0.497112	-0.00910779	0.0307137	0.691362			1	1	0
2021-11-16	1	Biyem assi	Melen eligeffa	2	5	1	1	4	0	1	1	0	0	1	0	1	0	0	1	1	0.00301068	0.199903	-0.385584	-0.316232	0.338766	-0.488715	0.0577472	-0.0971179	-0.00910779	0.0307137	-0.666617			1	0	1	other	0	0	0	0	0	0	0	0	1	0	2	0
2021-11-16	1	Biyem assi	Melen eligeffa	2	4	1	1	10	1	2	1	0	0	0	0	1	0	0	1	1	0.00301068	0.199903	-0.385584	-0.316232	-0.522463	-0.488715	0.0577472	-0.0971179	-0.00910779	0.0307137	-1.52785			1	0	0
2021-11-16	1	Biyem assi	Melen elifeffa	2	10	1	1	7	1	5	1	0	0	0	1	1	0	0	1	1	0.00301068	0.199903	-0.385584	-0.316232	-0.522463	0.275034	0.0577472	-0.0971179	-0.00910779	0.0307137	-0.764096			0	0	1	other	0	0	0	0	0	0	0	0	1	0	1	1
2021-11-16	1	Biyem assi	Melen elifeffa effa	2	15	1	1	5	0	2	1	0	1	1	1	1	0	0	1	1	0.00301068	0.199903	-0.385584	0.721584	0.338766	0.275034	0.0577472	-0.0971179	-0.00910779	0.0307137	1.13495			1	1	0
2021-11-16	1	Biyem assi	Melen eligeffa	2	18	1	1	2	0	2	1	0	0	1	0	1	0	0	1	1	0.00301068	0.199903	-0.385584	-0.316232	0.338766	-0.488715	0.0577472	-0.0971179	-0.00910779	0.0307137	-0.666617			1	1	0
2021-11-16	1	Biyem assi	Melen eligeffa	2	20	1	1	1	0	1	1	0	0	0	1	0	0	0	1	1	0.00301068	0.199903	-0.385584	-0.316232	-0.522463	0.275034	-0.438603	-0.0971179	-0.00910779	0.0307137	-1.26045			1	1	1	other	0	0	0	0	0	0	0	0	1	0	1	1
2021-11-16	1	Biyem assi	Melen elig effa	2	22	1	1	8	2	3	1	1	1	1	1	1	0	1	1	1	0.00301068	0.199903	0.693454	0.721584	0.338766	0.275034	0.0577472	-0.0971179	0.0579925	0.0307137	2.28109			1	1	1	other	0	0	0	0	0	0	0	0	1	0	1	1
2021-11-16	1	Biyem assi	Melen eligeffa	2	24	1	1	4	0	4	1	0	0	0	0	1	0	0	1	1	0.00301068	0.199903	-0.385584	-0.316232	-0.522463	-0.488715	0.0577472	-0.0971179	-0.00910779	0.0307137	-1.52785			0	0	1	other	0	0	0	0	0	0	0	0	1	0	4	0
2021-11-16	1	Biyem assi	Melen elig effa	2	28	1	1	8	0	5	1	0	0	0	1	1	1	0	1	1	0.00301068	0.199903	-0.385584	-0.316232	-0.522463	0.275034	0.0577472	0.497112	-0.00910779	0.0307137	-0.169866			1	1	0
2021-11-16	1	Biyemassi	Melen eligeffa	2	30	1	1	3	0	3	1	0	0	0	1	0	0	0	1	1	0.00301068	0.199903	-0.385584	-0.316232	-0.522463	0.275034	-0.438603	-0.0971179	-0.00910779	0.0307137	-1.26045			0	0	1	all	0	0	0	0	0	0	0	0	0	1	1	1
2021-11-16	1	Biyem assi	Melen eligeffa	2	31	1	1	4	1	4	1	0	0	1	1	1	0	0	1	1	0.00301068	0.199903	-0.385584	-0.316232	0.338766	0.275034	0.0577472	-0.0971179	-0.00910779	0.0307137	0.0971322			1	0	0
2021-11-16	1	Mvog betsi	B1	2	16	1	1	5	1	2	0	0	0	1	1	1	0	0	1	1	0.00301068	-0.529036	-0.385584	-0.316232	0.338766	0.275034	0.0577472	-0.0971179	-0.00910779	0.0307137	-0.631807			1	1	1	other	0	0	0	0	0	0	0	0	1	0	2	0
2021-11-16	1	Mvog betsi	B1	2	18	1	1	1	0	1	0	0	0	1	0	1	0	0	1	1	0.00301068	-0.529036	-0.385584	-0.316232	0.338766	-0.488715	0.0577472	-0.0971179	-0.00910779	0.0307137	-1.39556			1	1	1	other	0	0	0	0	0	0	0	0	1	0	2	0
2021-11-16	1	Mvog betsi	B1	2	19	1	1	2	0	2	0	0	0	1	0	1	0	0	1	1	0.00301068	-0.529036	-0.385584	-0.316232	0.338766	-0.488715	0.0577472	-0.0971179	-0.00910779	0.0307137	-1.39556			1	1	1	other	0	0	0	0	0	0	0	0	1	0	2	0
2021-11-16	1	Mvogt-beti	B1	2	2	1	1	4	2	3	0	0	1	1	0	1	0	1	1	1	0.00301068	-0.529036	-0.385584	0.721584	0.338766	-0.488715	0.0577472	-0.0971179	0.0579925	0.0307137	-0.290639			1	1	0
2021-11-16	1	Mvogt-beti	B1	2	4	1	1	6	0	1	1	0	0	1	1	1	0	0	1	1	0.00301068	0.199903	-0.385584	-0.316232	0.338766	0.275034	0.0577472	-0.0971179	-0.00910779	0.0307137	0.0971322			1	1	0
2021-11-16	1	Mvogt-beti	B1	2	5	1	1	1	0	1	1	0	0	1	0	1	0	0	1	1	0.00301068	0.199903	-0.385584	-0.316232	0.338766	-0.488715	0.0577472	-0.0971179	-0.00910779	0.0307137	-0.666617			1	1	0
2021-11-16	1	Mvogt-beti	B1	2	9	1	1	8	3	8	0	0	0	0	0	0	0	0	1	0	-0.105675	-0.529036	-0.385584	-0.316232	-0.522463	-0.488715	-0.438603	-0.0971179	-0.00910779	0.0307137	-2.86182			1	0	0
2021-11-16	1	Mvog betsi	B1	2	20	1	1	4	1	4	0	0	0	1	0	0	0	0	1	1	0.00301068	-0.529036	-0.385584	-0.316232	0.338766	-0.488715	-0.438603	-0.0971179	-0.00910779	0.0307137	-1.89191			0	0	1	all	0	0	0	0	0	0	0	0	0	1	1	1
2021-11-16	1	Mvogt-beti	B1	2	10	1	1	7	1	4	1	0	1	1	1	1	0	0	1	1	0.00301068	0.199903	-0.385584	0.721584	0.338766	0.275034	0.0577472	-0.0971179	-0.00910779	0.0307137	1.13495			1	1	0
2021-11-16	1	Mvog betsi	B1	2	21	1	1	2	0	1	1	1	1	0	1	1	0	0	1	1	0.00301068	0.199903	0.693454	0.721584	-0.522463	0.275034	0.0577472	-0.0971179	-0.00910779	0.0307137	1.35276			1	1	0
2021-11-16	1	Mvogt-beti	B1	2	11	1	1	2	0	2	0	1	1	1	1	1	0	0	1	1	0.00301068	-0.529036	0.693454	0.721584	0.338766	0.275034	0.0577472	-0.0971179	-0.00910779	0.0307137	1.48505			1	1	0
2021-11-16	1	Mvog betsi	B1	2	22	1	1	2	0	2	1	1	1	1	1	1	0	0	1	1	0.00301068	0.199903	0.693454	0.721584	0.338766	0.275034	0.0577472	-0.0971179	-0.00910779	0.0307137	2.21399			1	1	0
2021-11-16	1	Mvog betsi	B1	2	23	1	1	5	1	2	0	0	1	1	1	1	0	0	1	1	0.00301068	-0.529036	-0.385584	0.721584	0.338766	0.275034	0.0577472	-0.0971179	-0.00910779	0.0307137	0.40601			1	1	0
2021-11-16	1	Mvogt-beti	B1	2	13	1	1	4	1	3	1	0	0	0	0	1	0	0	1	1	0.00301068	0.199903	-0.385584	-0.316232	-0.522463	-0.488715	0.0577472	-0.0971179	-0.00910779	0.0307137	-1.52785			1	0	0
2021-11-16	1	Mvog betsi	B1	2	24	1	1	10	1	4	0	0	0	0	0	0	0	0	1	1	0.00301068	-0.529036	-0.385584	-0.316232	-0.522463	-0.488715	-0.438603	-0.0971179	-0.00910779	0.0307137	-2.75313			1	1	0
2021-11-16	1	Mvog betsi	B1	2	26	1	1	5	2	2	0	0	0	1	0	1	0	1	1	1	0.00301068	-0.529036	-0.385584	-0.316232	0.338766	-0.488715	0.0577472	-0.0971179	0.0579925	0.0307137	-1.32846			1	1	0
2021-11-16	1	Mvogt-beti	B1	2	15	1	1	5	1	5	1	0	0	1	1	1	0	0	1	1	0.00301068	0.199903	-0.385584	-0.316232	0.338766	0.275034	0.0577472	-0.0971179	-0.00910779	0.0307137	0.0971322			1	1	0
2021-11-16	1	Mvog betsi	B1	2	30	1	1	3	1	3	0	0	0	0	0	1	0	1	1	1	0.00301068	-0.529036	-0.385584	-0.316232	-0.522463	-0.488715	0.0577472	-0.0971179	0.0579925	0.0307137	-2.18968			1	1	0
2021-11-16	1	Mvogt-beti	B1	2	25	1	1	5	1	2	0	0	1	1	1	1	0	0	1	1	0.00301068	-0.529036	-0.385584	0.721584	0.338766	0.275034	0.0577472	-0.0971179	-0.00910779	0.0307137	0.40601			1	0	0
2021-11-16	1	Mvogt-beti	B1	2	28	1	1	6	1	6	1	0	0	1	0	1	0	1	1	0	-0.105675	0.199903	-0.385584	-0.316232	0.338766	-0.488715	0.0577472	-0.0971179	0.0579925	0.0307137	-0.708202			1	1	0
2021-11-16	1	Mvogt-beti	B1	2	29	1	1	4	1	4	1	1	0	0	0	1	0	0	1	1	0.00301068	0.199903	0.693454	-0.316232	-0.522463	-0.488715	0.0577472	-0.0971179	-0.00910779	0.0307137	-0.448807			0	1	1	yf rr	0	0	0	0	1	1	0	0	0	0	15	0
2021-11-17	2	Mokolo	Afrique du Sud	1	16	1	1	2	0	1	1	0	0	1	1	1	0	1	1	1	0.00301068	0.199903	-0.385584	-0.316232	0.338766	0.275034	0.0577472	-0.0971179	0.0579925	0.0307137	0.164232			1	1	0
2021-11-17	2	Mokolo	Afrique du Sud	1	17	1	1	8	0	3	1	1	0	1	1	1	0	0	1	1	0.00301068	0.199903	0.693454	-0.316232	0.338766	0.275034	0.0577472	-0.0971179	-0.00910779	0.0307137	1.17617			1	1	0
2021-11-17	2	Mokolo	Afrique du Sud	1	1	1	1	10	0	2	0	0	0	0	0	1	0	1	1	1	0.00301068	-0.529036	-0.385584	-0.316232	-0.522463	-0.488715	0.0577472	-0.0971179	0.0579925	0.0307137	-2.18968			1	1	0
2021-11-17	2	Mokolo	Afrique du Sud	1	2	1	1	12	2	3	0	0	0	0	0	1	0	0	1	1	0.00301068	-0.529036	-0.385584	-0.316232	-0.522463	-0.488715	0.0577472	-0.0971179	-0.00910779	0.0307137	-2.25678			1	1	0
2021-11-17	2	Mokolo	Afrique du Sud	1	3	1	1	3	0	3	0	0	0	0	1	1	0	0	1	1	0.00301068	-0.529036	-0.385584	-0.316232	-0.522463	0.275034	0.0577472	-0.0971179	-0.00910779	0.0307137	-1.49304			0	0	1	all	0	0	0	0	0	0	0	0	0	1	4 6	0
2021-11-17	2	Mokolo	Afrique du Sud	1	4	1	1	6	1	1	1	1	0	1	1	1	0	1	1	1	0.00301068	0.199903	0.693454	-0.316232	0.338766	0.275034	0.0577472	-0.0971179	0.0579925	0.0307137	1.24327			1	1	0
2021-11-17	2	Mokolo	Afrique du Sud	1	19	1	1	10	1	3	1	1	0	0	1	1	0	1	1	1	0.00301068	0.199903	0.693454	-0.316232	-0.522463	0.275034	0.0577472	-0.0971179	0.0579925	0.0307137	0.382042			1	1	0
2021-11-17	2	Mokolo	Afrique du Sud	1	20	1	1	11	1	3	1	0	0	0	1	1	0	1	1	1	0.00301068	0.199903	-0.385584	-0.316232	-0.522463	0.275034	0.0577472	-0.0971179	0.0579925	0.0307137	-0.696996			1	1	0
2021-11-17	2	Mokolo	Afrique du Sud	1	21	1	1	3	0	3	1	1	0	1	0	1	0	1	1	1	0.00301068	0.199903	0.693454	-0.316232	0.338766	-0.488715	0.0577472	-0.0971179	0.0579925	0.0307137	0.479522			1	1	0
2021-11-17	2	Mokolo	Afrique du Sud	1	22	1	1	5	1	2	1	1	0	0	1	1	0	1	1	1	0.00301068	0.199903	0.693454	-0.316232	-0.522463	0.275034	0.0577472	-0.0971179	0.0579925	0.0307137	0.382042			1	1	0
2021-11-17	2	Mokolo	Afrique du Sud	1	25	1	1	4	2	4	1	0	0	0	0	1	0	0	1	1	0.00301068	0.199903	-0.385584	-0.316232	-0.522463	-0.488715	0.0577472	-0.0971179	-0.00910779	0.0307137	-1.52785			1	1	1	other	0	0	0	0	0	0	0	0	1	0	15	0
2021-11-17	2	Mokolo	Afrique du Sud	1	27	1	1	7	1	3	1	0	0	0	0	0	0	0	0	1	0.00301068	0.199903	-0.385584	-0.316232	-0.522463	-0.488715	-0.438603	-0.0971179	-0.00910779	-0.326952	-2.38186			1	0	0
2021-11-17	2	Mokolo	Afrique du Sud	1	28	1	1	5	1	2	0	0	0	0	1	1	0	0	1	1	0.00301068	-0.529036	-0.385584	-0.316232	-0.522463	0.275034	0.0577472	-0.0971179	-0.00910779	0.0307137	-1.49304			1	1	0
2021-11-17	2	Mokolo	Afrique du Sud	1	29	1	1	5	1	2	0	0	0	0	1	1	0	0	1	1	0.00301068	-0.529036	-0.385584	-0.316232	-0.522463	0.275034	0.0577472	-0.0971179	-0.00910779	0.0307137	-1.49304			1	1	0
2021-11-17	1	Mendong	B1	2	0	1	1	2	0	2	1	1	0	1	1	1	0	1	1	1	0.00301068	0.199903	0.693454	-0.316232	0.338766	0.275034	0.0577472	-0.0971179	0.0579925	0.0307137	1.24327			1	0	1	other	0	0	0	0	0	0	0	0	1	0	2	0
2021-11-17	1	Mendong	B1	2	1	1	1	1	0	1	1	1	0	1	1	1	0	1	1	1	0.00301068	0.199903	0.693454	-0.316232	0.338766	0.275034	0.0577472	-0.0971179	0.0579925	0.0307137	1.24327			1	1	1	other	0	0	0	0	0	0	0	0	1	0	2	0
2021-11-17	1	Mendong	B1	2	2	1	1	3	0	2	1	1	0	1	1	1	0	0	1	1	0.00301068	0.199903	0.693454	-0.316232	0.338766	0.275034	0.0577472	-0.0971179	-0.00910779	0.0307137	1.17617			0	0	1	all	0	0	0	0	0	0	0	0	0	1	2	0
2021-11-17	1	Mendong	B1	2	4	1	1	8	0	2	1	1	1	1	1	1	1	0	1	1	0.00301068	0.199903	0.693454	0.721584	0.338766	0.275034	0.0577472	0.497112	-0.00910779	0.0307137	2.80822			1	1	1	other	0	0	0	0	0	0	0	0	1	0	2	0
2021-11-17	1	Mendong	B1	2	5	1	1	2	0	2	1	1	1	1	0	1	0	0	1	1	0.00301068	0.199903	0.693454	0.721584	0.338766	-0.488715	0.0577472	-0.0971179	-0.00910779	0.0307137	1.45024			1	1	1	polio other	0	1	0	0	0	0	0	0	1	0	2	0
2021-11-17	1	Medong	B1	2	17	1	1	2	0	2	1	1	1	1	1	1	0	0	1	1	0.00301068	0.199903	0.693454	0.721584	0.338766	0.275034	0.0577472	-0.0971179	-0.00910779	0.0307137	2.21399			1	0	0
2021-11-17	1	Medong	B1	2	18	1	1	3	1	2	1	1	1	1	1	1	0	0	1	1	0.00301068	0.199903	0.693454	0.721584	0.338766	0.275034	0.0577472	-0.0971179	-0.00910779	0.0307137	2.21399			1	1	0
2021-11-17	1	Mendong	B1	2	7	1	1	4	0	2	1	1	1	1	1	1	1	0	1	1	0.00301068	0.199903	0.693454	0.721584	0.338766	0.275034	0.0577472	0.497112	-0.00910779	0.0307137	2.80822			0	0	1	all	0	0	0	0	0	0	0	0	0	1	2	0
2021-11-17	1	Medong	B1	2	20	1	1	3	0	2	1	1	1	1	1	1	1	0	1	1	0.00301068	0.199903	0.693454	0.721584	0.338766	0.275034	0.0577472	0.497112	-0.00910779	0.0307137	2.80822			1	1	0
2021-11-17	1	Mendong	B1	2	9	1	1	10	1	3	1	1	1	1	1	1	1	0	1	1	0.00301068	0.199903	0.693454	0.721584	0.338766	0.275034	0.0577472	0.497112	-0.00910779	0.0307137	2.80822			0	0	1	other	0	0	0	0	0	0	0	0	1	0	2 1	1
2021-11-17	1	Medong	B1	2	21	1	1	6	2	2	1	1	1	1	0	1	1	0	1	1	0.00301068	0.199903	0.693454	0.721584	0.338766	-0.488715	0.0577472	0.497112	-0.00910779	0.0307137	2.04447			0	1	0
2021-11-17	1	Mendong	B1	2	10	1	1	5	0	1	1	1	0	1	0	1	0	0	1	1	0.00301068	0.199903	0.693454	-0.316232	0.338766	-0.488715	0.0577472	-0.0971179	-0.00910779	0.0307137	0.412422			1	1	0
2021-11-17	1	Mendong	B1	2	11	1	1	5	1	3	1	1	0	1	1	1	1	0	1	1	0.00301068	0.199903	0.693454	-0.316232	0.338766	0.275034	0.0577472	0.497112	-0.00910779	0.0307137	1.7704			1	1	0
2021-11-17	1	Medong	B1	2	23	1	1	4	1	2	1	1	1	1	1	1	0	0	1	1	0.00301068	0.199903	0.693454	0.721584	0.338766	0.275034	0.0577472	-0.0971179	-0.00910779	0.0307137	2.21399			1	1	0
2021-11-17	1	Medong	B1	2	25	1	1	8	3	3	1	1	0	0	1	1	0	0	1	1	0.00301068	0.199903	0.693454	-0.316232	-0.522463	0.275034	0.0577472	-0.0971179	-0.00910779	0.0307137	0.314942			1	1	1	polio vita	0	1	0	0	0	0	0	1	0	0	1 2	1
2021-11-17	1	Mendong	14	2	14	1	1	4	0	2	1	1	1	1	1	1	0	0	1	1	0.00301068	0.199903	0.693454	0.721584	0.338766	0.275034	0.0577472	-0.0971179	-0.00910779	0.0307137	2.21399			0	0	1	other	0	0	0	0	0	0	0	0	1	0	2	0
2021-11-17	1	Medong	B1	2	26	1	1	3	0	1	1	1	1	1	1	1	0	0	1	1	0.00301068	0.199903	0.693454	0.721584	0.338766	0.275034	0.0577472	-0.0971179	-0.00910779	0.0307137	2.21399			1	1	0
2021-11-17	1	Mendong	B1	2	15	1	1	5	1	2	0	0	0	0	0	1	0	0	1	1	0.00301068	-0.529036	-0.385584	-0.316232	-0.522463	-0.488715	0.0577472	-0.0971179	-0.00910779	0.0307137	-2.25678			0	0	1	other	0	0	0	0	0	0	0	0	1	0	2	0
2021-11-17	1	Medong	B1	2	27	1	1	2	0	1	1	1	1	1	1	1	0	1	1	1	0.00301068	0.199903	0.693454	0.721584	0.338766	0.275034	0.0577472	-0.0971179	0.0579925	0.0307137	2.28109			1	0	0
2021-11-17	1	Medong	B1	2	28	1	1	4	1	2	1	1	1	1	0	1	0	0	1	1	0.00301068	0.199903	0.693454	0.721584	0.338766	-0.488715	0.0577472	-0.0971179	-0.00910779	0.0307137	1.45024			1	1	0
2021-11-17	1	Medong	B1	2	31	1	1	6	2	3	1	1	1	1	1	1	0	0	1	1	0.00301068	0.199903	0.693454	0.721584	0.338766	0.275034	0.0577472	-0.0971179	-0.00910779	0.0307137	2.21399			1	1	0
2021-11-17	4	Nsimeyong	B3	2	0	1	1	3	0	3	0	0	1	1	0	1	0	0	1	1	0.00301068	-0.529036	-0.385584	0.721584	0.338766	-0.488715	0.0577472	-0.0971179	-0.00910779	0.0307137	-0.357739			0	0	1	other	0	0	0	0	0	0	0	0	1	0	2	0
2021-11-17	2	Mokolo	Afrique du Sud	1	6	1	1	3	1	3	0	0	0	0	1	1	1	0	1	1	0.00301068	-0.529036	-0.385584	-0.316232	-0.522463	0.275034	0.0577472	0.497112	-0.00910779	0.0307137	-0.898805			1	1	0
2021-11-17	2	Mokolo	Afrique du Sud	1	8	1	1	10	0	4	0	0	0	0	1	1	0	0	1	1	0.00301068	-0.529036	-0.385584	-0.316232	-0.522463	0.275034	0.0577472	-0.0971179	-0.00910779	0.0307137	-1.49304			1	1	0
2021-11-17	2	Mokolo	Afrique du Sud	1	9	1	1	2	0	2	1	0	0	0	1	1	0	0	1	1	0.00301068	0.199903	-0.385584	-0.316232	-0.522463	0.275034	0.0577472	-0.0971179	-0.00910779	0.0307137	-0.764096			1	1	1	polio	0	1	0	0	0	0	0	0	0	0	1	1
2021-11-17	2	Mokolo	Afrique du Sud	1	10	1	1	7	2	2	1	1	0	0	1	1	0	1	1	1	0.00301068	0.199903	0.693454	-0.316232	-0.522463	0.275034	0.0577472	-0.0971179	0.0579925	0.0307137	0.382042			1	1	0
2021-11-17	2	Mokolo	Afrique du Sud	1	11	1	1	10	0	3	1	0	0	0	1	1	0	1	1	1	0.00301068	0.199903	-0.385584	-0.316232	-0.522463	0.275034	0.0577472	-0.0971179	0.0579925	0.0307137	-0.696996			1	1	1	yf	0	0	0	0	0	1	0	0	0	0	6	0
2021-11-17	2	Mokolo	Afrique du Sud	1	12	1	1	5	2	3	1	0	0	1	1	1	1	0	1	1	0.00301068	0.199903	-0.385584	-0.316232	0.338766	0.275034	0.0577472	0.497112	-0.00910779	0.0307137	0.691362			1	1	0
2021-11-17	2	Mokolo	Afrique du Sud	1	13	1	1	6	1	3	0	0	0	0	1	1	0	1	1	1	0.00301068	-0.529036	-0.385584	-0.316232	-0.522463	0.275034	0.0577472	-0.0971179	0.0579925	0.0307137	-1.42593			1	1	0
2021-11-17	2	Mokolo	Afrique du Sud	1	15	1	1	6	1	3	0	0	0	0	1	1	0	0	1	1	0.00301068	-0.529036	-0.385584	-0.316232	-0.522463	0.275034	0.0577472	-0.0971179	-0.00910779	0.0307137	-1.49304			1	1	0
2021-11-17	4	Symeon	B3	2	17	1	1	1	0	1	1	1	1	1	1	1	0	0	1	1	0.00301068	0.199903	0.693454	0.721584	0.338766	0.275034	0.0577472	-0.0971179	-0.00910779	0.0307137	2.21399			1	1	0
2021-11-17	4	Simeyon	B3	2	19	1	1	6	0	4	1	1	0	1	1	1	0	0	1	1	0.00301068	0.199903	0.693454	-0.316232	0.338766	0.275034	0.0577472	-0.0971179	-0.00910779	0.0307137	1.17617			1	1	0
2021-11-17	4	Simeyon	B3	2	20	1	1	4	1	3	1	0	0	1	1	1	0	0	1	1	0.00301068	0.199903	-0.385584	-0.316232	0.338766	0.275034	0.0577472	-0.0971179	-0.00910779	0.0307137	0.0971322			1	1	0
2021-11-17	4	Simeyon	B3	2	22	1	1	3	1	2	1	1	1	1	1	1	0	1	1	1	0.00301068	0.199903	0.693454	0.721584	0.338766	0.275034	0.0577472	-0.0971179	0.0579925	0.0307137	2.28109			1	0	0
2021-11-17	4	Simeyon	B3	2	24	1	1	5	0	2	1	1	1	1	1	1	0	0	1	1	0.00301068	0.199903	0.693454	0.721584	0.338766	0.275034	0.0577472	-0.0971179	-0.00910779	0.0307137	2.21399			1	1	0
2021-11-17	4	Simeyon	B3	2	26	1	1	10	3	4	1	1	1	0	1	1	0	0	1	1	0.00301068	0.199903	0.693454	0.721584	-0.522463	0.275034	0.0577472	-0.0971179	-0.00910779	0.0307137	1.35276			1	1	1	polio vita	0	1	0	0	0	0	0	1	0	0	2 1	1
2021-11-17	4	Simeyon	B3	2	28	1	1	4	0	3	1	1	0	1	0	1	0	1	1	1	0.00301068	0.199903	0.693454	-0.316232	0.338766	-0.488715	0.0577472	-0.0971179	0.0579925	0.0307137	0.479522			0	0	0
2021-11-17	4	Simeyon	B3	2	30	1	1	12	2	4	1	1	1	0	1	1	0	0	1	1	0.00301068	0.199903	0.693454	0.721584	-0.522463	0.275034	0.0577472	-0.0971179	-0.00910779	0.0307137	1.35276			1	1	0
2021-11-17	4	Simeyon	B3	2	31	1	1	8	2	4	0	0	0	1	1	1	1	0	1	1	0.00301068	-0.529036	-0.385584	-0.316232	0.338766	0.275034	0.0577472	0.497112	-0.00910779	0.0307137	-0.0375764			1	1	0
2021-11-17	4	Nsimeyong	B3	2	2	1	1	1	0	1	1	1	0	1	1	1	0	0	1	1	0.00301068	0.199903	0.693454	-0.316232	0.338766	0.275034	0.0577472	-0.0971179	-0.00910779	0.0307137	1.17617			1	1	0
2021-11-17	4	Nsimeyong	B3	2	5	1	1	6	0	2	1	1	1	1	0	1	1	0	1	1	0.00301068	0.199903	0.693454	0.721584	0.338766	-0.488715	0.0577472	0.497112	-0.00910779	0.0307137	2.04447			1	1	0
2021-11-17	4	Nsimeyong	B3	2	6	1	1	11	0	3	1	1	0	1	1	1	1	0	1	1	0.00301068	0.199903	0.693454	-0.316232	0.338766	0.275034	0.0577472	0.497112	-0.00910779	0.0307137	1.7704			0	0	0
2021-11-17	4	Nsimeyong	B3	2	7	1	1	8	2	2	1	1	1	1	1	1	1	0	1	1	0.00301068	0.199903	0.693454	0.721584	0.338766	0.275034	0.0577472	0.497112	-0.00910779	0.0307137	2.80822			1	1	0
2021-11-17	4	Nsimeyong	B3	2	9	1	1	2	0	1	1	1	1	1	1	1	0	0	1	1	0.00301068	0.199903	0.693454	0.721584	0.338766	0.275034	0.0577472	-0.0971179	-0.00910779	0.0307137	2.21399			1	1	1	other	0	0	0	0	0	0	0	0	1	0	2	0
2021-11-17	4	Nsimeyong	B3	2	10	1	1	8	1	5	1	0	0	0	1	1	0	0	1	1	0.00301068	0.199903	-0.385584	-0.316232	-0.522463	0.275034	0.0577472	-0.0971179	-0.00910779	0.0307137	-0.764096			1	1	0
2021-11-17	4	Nsimeyong	B3	2	11	1	1	2	0	2	1	1	0	1	1	1	0	0	1	1	0.00301068	0.199903	0.693454	-0.316232	0.338766	0.275034	0.0577472	-0.0971179	-0.00910779	0.0307137	1.17617			1	1	0
2021-11-17	4	Nsimeyong	B3	2	13	1	1	4	1	2	1	1	0	1	0	1	0	0	1	1	0.00301068	0.199903	0.693454	-0.316232	0.338766	-0.488715	0.0577472	-0.0971179	-0.00910779	0.0307137	0.412422			1	1	1	other	0	0	0	0	0	0	0	0	1	0	2	0
2021-11-17	4	Nsimeyong	B4	2	15	1	1	9	0	4	1	1	1	1	1	1	0	0	1	1	0.00301068	0.199903	0.693454	0.721584	0.338766	0.275034	0.0577472	-0.0971179	-0.00910779	0.0307137	2.21399			0	0	1	all	0	0	0	0	0	0	0	0	0	1	15	0
2021-11-18	2	Tsinga oliga	Tsinga oliga 2	1	5	1	1	5	1	5	1	0	0	0	0	1	0	0	1	1	0.00301068	0.199903	-0.385584	-0.316232	-0.522463	-0.488715	0.0577472	-0.0971179	-0.00910779	0.0307137	-1.52785			1	1	0
2021-11-18	2	Tsinga oliga	Tsinga oliga 2	1	6	1	1	10	0	3	1	0	0	1	1	1	0	1	1	1	0.00301068	0.199903	-0.385584	-0.316232	0.338766	0.275034	0.0577472	-0.0971179	0.0579925	0.0307137	0.164232			1	1	0
2021-11-18	2	Tsinga oliga	Tsinga oliga 2	1	8	1	1	5	0	2	1	1	0	1	1	1	0	0	1	1	0.00301068	0.199903	0.693454	-0.316232	0.338766	0.275034	0.0577472	-0.0971179	-0.00910779	0.0307137	1.17617			1	0	0
2021-11-18	2	Tsinga oliga	Tsinga oliga 2	1	17	1	1	1	0	1	1	1	0	0	0	1	0	0	1	1	0.00301068	0.199903	0.693454	-0.316232	-0.522463	-0.488715	0.0577472	-0.0971179	-0.00910779	0.0307137	-0.448807			0	1	1	all	0	0	0	0	0	0	0	0	0	1	2	0
2021-11-18	4	Efoulan	B14	2	0	1	1	8	0	2	1	0	0	1	1	0	0	0	0	1	0.00301068	0.199903	-0.385584	-0.316232	0.338766	0.275034	-0.438603	-0.0971179	-0.00910779	-0.326952	-0.756884			1	1	1	other	0	0	0	0	0	0	0	0	1	0	2	0
2021-11-18	2	Tsinga oliga	Tsinga oliga 2	1	11	1	1	7	1	3	1	1	0	0	1	1	0	1	1	1	0.00301068	0.199903	0.693454	-0.316232	-0.522463	0.275034	0.0577472	-0.0971179	0.0579925	0.0307137	0.382042			1	0	1	other	0	0	0	0	0	0	0	0	1	0	15	0
2021-11-18	4	Efoulan	B14	2	1	1	1	6	1	2	1	1	0	1	1	1	0	0	1	1	0.00301068	0.199903	0.693454	-0.316232	0.338766	0.275034	0.0577472	-0.0971179	-0.00910779	0.0307137	1.17617			1	1	0
2021-11-18	4	Efoulan	B14	2	2	1	1	2	0	1	1	1	0	0	1	1	0	0	1	1	0.00301068	0.199903	0.693454	-0.316232	-0.522463	0.275034	0.0577472	-0.0971179	-0.00910779	0.0307137	0.314942			0	1	1	polio vita	0	1	0	0	0	0	0	1	0	0	2	0
2021-11-18	2	Tsinga oliga	Tsinga oliga 2	1	23	1	1	9	1	4	0	0	0	0	0	1	0	0	1	1	0.00301068	-0.529036	-0.385584	-0.316232	-0.522463	-0.488715	0.0577472	-0.0971179	-0.00910779	0.0307137	-2.25678			1	1	0
2021-11-18	2	Tsinga oliga	Tsinga oliga 2	1	27	1	1	6	1	4	1	0	1	1	1	1	1	0	1	1	0.00301068	0.199903	-0.385584	0.721584	0.338766	0.275034	0.0577472	0.497112	-0.00910779	0.0307137	1.72918			1	1	0
2021-11-18	2	Tsinga oliga	Tsinga oliga 2	1	28	1	1	7	0	3	1	1	1	1	1	1	1	0	1	1	0.00301068	0.199903	0.693454	0.721584	0.338766	0.275034	0.0577472	0.497112	-0.00910779	0.0307137	2.80822			1	1	0
2021-11-18	2	Tsinga oliga	Tsinga oliga 2	1	30	1	1	5	1	3	1	1	0	1	1	1	0	0	1	1	0.00301068	0.199903	0.693454	-0.316232	0.338766	0.275034	0.0577472	-0.0971179	-0.00910779	0.0307137	1.17617			1	1	1	polio	0	1	0	0	0	0	0	0	0	0	4	0
2021-11-18	2	Tsinga oliga	Tsinga oliga 2	1	31	1	1	7	2	3	1	1	1	1	1	1	0	0	1	1	0.00301068	0.199903	0.693454	0.721584	0.338766	0.275034	0.0577472	-0.0971179	-0.00910779	0.0307137	2.21399			1	1	0
2021-11-18	2	Tsinga oliga	Tsinga oliga 2	1	12	1	1	6	3	3	0	1	1	1	1	1	1	1	1	1	0.00301068	-0.529036	0.693454	0.721584	0.338766	0.275034	0.0577472	0.497112	0.0579925	0.0307137	2.14638			1	1	1	bcg	1	0	0	0	0	0	0	0	0	0	3	0
2021-11-18	2	Tsinga oliga	Tsinga oliga 2	1	13	1	1	4	1	4	1	1	0	0	1	1	0	1	1	1	0.00301068	0.199903	0.693454	-0.316232	-0.522463	0.275034	0.0577472	-0.0971179	0.0579925	0.0307137	0.382042			1	1	0
2021-11-18	2	Tsinga oliga	Tsinga oliga	1	16	1	1	4	1	2	1	0	0	1	1	1	0	0	1	1	0.00301068	0.199903	-0.385584	-0.316232	0.338766	0.275034	0.0577472	-0.0971179	-0.00910779	0.0307137	0.0971322			1	0	0
2021-11-18	2	Tsinga oliga	Tsinga oliga 2	1	18	1	1	6	1	2	1	0	0	1	1	1	0	1	1	1	0.00301068	0.199903	-0.385584	-0.316232	0.338766	0.275034	0.0577472	-0.0971179	0.0579925	0.0307137	0.164232			0	1	0
2021-11-18	4	Effoulan	B14	2	16	1	1	3	0	2	1	0	0	0	1	1	0	0	1	1	0.00301068	0.199903	-0.385584	-0.316232	-0.522463	0.275034	0.0577472	-0.0971179	-0.00910779	0.0307137	-0.764096			1	1	1	other	0	0	0	0	0	0	0	0	1	0	2	0
2021-11-18	4	Effoulan	B14	2	17	1	1	2	0	2	1	1	1	1	1	1	0	0	1	1	0.00301068	0.199903	0.693454	0.721584	0.338766	0.275034	0.0577472	-0.0971179	-0.00910779	0.0307137	2.21399			1	1	1	other	0	0	0	0	0	0	0	0	1	0	2	0
2021-11-18	4	Effoulan	B14	2	18	1	1	6	1	3	1	0	0	1	1	1	0	0	1	1	0.00301068	0.199903	-0.385584	-0.316232	0.338766	0.275034	0.0577472	-0.0971179	-0.00910779	0.0307137	0.0971322			1	1	0
2021-11-18	4	Effoulan	B14	2	19	1	1	5	0	2	1	1	1	1	1	1	0	0	1	1	0.00301068	0.199903	0.693454	0.721584	0.338766	0.275034	0.0577472	-0.0971179	-0.00910779	0.0307137	2.21399			0	0	0
2021-11-18	4	Effoulan	B14	2	23	1	1	6	0	2	1	1	1	1	1	1	0	0	1	1	0.00301068	0.199903	0.693454	0.721584	0.338766	0.275034	0.0577472	-0.0971179	-0.00910779	0.0307137	2.21399			1	1	1	other	0	0	0	0	0	0	0	0	1	0	2	0
2021-11-18	4	Effoulan	B14	2	24	1	1	8	2	2	1	1	0	1	0	1	0	0	1	1	0.00301068	0.199903	0.693454	-0.316232	0.338766	-0.488715	0.0577472	-0.0971179	-0.00910779	0.0307137	0.412422			0	0	1	all	0	0	0	0	0	0	0	0	0	1	2	0
2021-11-18	4	Effoulan	B14	2	26	1	1	8	0	2	1	1	1	1	1	1	0	0	1	1	0.00301068	0.199903	0.693454	0.721584	0.338766	0.275034	0.0577472	-0.0971179	-0.00910779	0.0307137	2.21399			1	1	0
2021-11-18	4	Effoulan	B14	2	27	1	1	6	0	2	1	1	1	1	1	1	0	0	1	1	0.00301068	0.199903	0.693454	0.721584	0.338766	0.275034	0.0577472	-0.0971179	-0.00910779	0.0307137	2.21399			1	1	0
2021-11-18	4	Effoulan	B14	2	28	1	1	7	1	2	1	1	1	1	1	1	1	0	1	1	0.00301068	0.199903	0.693454	0.721584	0.338766	0.275034	0.0577472	0.497112	-0.00910779	0.0307137	2.80822			1	1	0
2021-11-18	4	Effoulan	B14	2	29	1	1	3	0	3	1	0	0	1	0	1	0	0	1	1	0.00301068	0.199903	-0.385584	-0.316232	0.338766	-0.488715	0.0577472	-0.0971179	-0.00910779	0.0307137	-0.666617			0	0	1	other	0	0	0	0	0	0	0	0	1	0	2	0
2021-11-18	4	Effoulan	B14	2	31	1	1	2	0	2	1	0	1	1	0	1	0	0	1	1	0.00301068	0.199903	-0.385584	0.721584	0.338766	-0.488715	0.0577472	-0.0971179	-0.00910779	0.0307137	0.3712			1	1	0
2021-11-18	4	Efoulan	B14	2	3	1	1	7	2	3	1	0	0	1	0	1	0	0	1	1	0.00301068	0.199903	-0.385584	-0.316232	0.338766	-0.488715	0.0577472	-0.0971179	-0.00910779	0.0307137	-0.666617			1	0	0
2021-11-18	4	Efoulan	B14	2	5	1	1	5	0	1	1	1	1	1	1	1	1	0	1	1	0.00301068	0.199903	0.693454	0.721584	0.338766	0.275034	0.0577472	0.497112	-0.00910779	0.0307137	2.80822			1	0	0
2021-11-18	4	Efoulan	B14	2	6	1	1	5	1	3	1	1	1	1	1	1	0	0	1	1	0.00301068	0.199903	0.693454	0.721584	0.338766	0.275034	0.0577472	-0.0971179	-0.00910779	0.0307137	2.21399			1	1	1	bcg	1	0	0	0	0	0	0	0	0	0	2	0
2021-11-18	4	Efoulan	B14	2	7	1	1	4	0	3	0	0	0	1	1	1	0	0	1	1	0.00301068	-0.529036	-0.385584	-0.316232	0.338766	0.275034	0.0577472	-0.0971179	-0.00910779	0.0307137	-0.631807			1	1	0
2021-11-18	4	Efoulan	B14	2	9	1	1	3	1	3	1	0	1	1	0	1	0	0	1	1	0.00301068	0.199903	-0.385584	0.721584	0.338766	-0.488715	0.0577472	-0.0971179	-0.00910779	0.0307137	0.3712			0	1	0
2021-11-18	4	Efoulan	10	2	10	1	1	4	1	3	0	0	0	1	1	1	0	0	1	1	0.00301068	-0.529036	-0.385584	-0.316232	0.338766	0.275034	0.0577472	-0.0971179	-0.00910779	0.0307137	-0.631807			1	1	0
2021-11-18	4	Efoulan	B14	2	14	1	1	6	0	3	0	0	0	0	0	1	0	0	1	1	0.00301068	-0.529036	-0.385584	-0.316232	-0.522463	-0.488715	0.0577472	-0.0971179	-0.00910779	0.0307137	-2.25678			1	0	0
2021-11-18	4	Efoulan	B14	2	15	1	1	4	0	2	0	0	0	0	1	1	0	0	1	1	0.00301068	-0.529036	-0.385584	-0.316232	-0.522463	0.275034	0.0577472	-0.0971179	-0.00910779	0.0307137	-1.49304			1	0	0
2021-11-18	4	Obili	B3	2	16	1	1	6	0	3	1	0	0	0	1	1	0	0	1	1	0.00301068	0.199903	-0.385584	-0.316232	-0.522463	0.275034	0.0577472	-0.0971179	-0.00910779	0.0307137	-0.764096			1	1	0
2021-11-18	4	Obili	B3	2	17	1	1	5	0	3	1	1	0	1	1	1	0	0	1	1	0.00301068	0.199903	0.693454	-0.316232	0.338766	0.275034	0.0577472	-0.0971179	-0.00910779	0.0307137	1.17617			0	0	1	all	0	0	0	0	0	0	0	0	0	1	2	0
2021-11-18	4	Obili	B3	2	19	1	1	8	1	3	1	1	0	1	1	1	0	0	1	1	0.00301068	0.199903	0.693454	-0.316232	0.338766	0.275034	0.0577472	-0.0971179	-0.00910779	0.0307137	1.17617			1	1	0
2021-11-18	4	Obili	B3	2	20	1	1	3	0	3	1	0	0	1	0	1	0	0	1	1	0.00301068	0.199903	-0.385584	-0.316232	0.338766	-0.488715	0.0577472	-0.0971179	-0.00910779	0.0307137	-0.666617			1	1	0
2021-11-18	4	Obili	B3	2	21	1	1	8	0	3	1	0	0	1	0	1	0	0	1	1	0.00301068	0.199903	-0.385584	-0.316232	0.338766	-0.488715	0.0577472	-0.0971179	-0.00910779	0.0307137	-0.666617			1	1	0
2021-11-18	4	Obili	B3	2	23	1	1	7	0	4	1	0	0	1	1	1	0	0	1	1	0.00301068	0.199903	-0.385584	-0.316232	0.338766	0.275034	0.0577472	-0.0971179	-0.00910779	0.0307137	0.0971322			0	0	1	all	0	0	0	0	0	0	0	0	0	1	1	1
2021-11-18	4	Obili	B3	2	25	1	1	5	1	3	1	1	1	1	1	1	0	0	1	1	0.00301068	0.199903	0.693454	0.721584	0.338766	0.275034	0.0577472	-0.0971179	-0.00910779	0.0307137	2.21399			1	1	0
2021-11-18	4	Obili	B3	2	26	1	1	2	0	2	1	0	0	1	1	0	0	0	1	1	0.00301068	0.199903	-0.385584	-0.316232	0.338766	0.275034	-0.438603	-0.0971179	-0.00910779	0.0307137	-0.399218			1	1	0
2021-11-18	4	Obili	B3	2	27	1	1	4	1	2	1	0	0	1	1	1	0	0	1	1	0.00301068	0.199903	-0.385584	-0.316232	0.338766	0.275034	0.0577472	-0.0971179	-0.00910779	0.0307137	0.0971322			1	1	0
2021-11-18	4	Obili	B3	2	28	1	1	5	1	5	1	0	0	1	1	1	0	1	1	1	0.00301068	0.199903	-0.385584	-0.316232	0.338766	0.275034	0.0577472	-0.0971179	0.0579925	0.0307137	0.164232			1	1	0
2021-11-18	4	Obili	B3	2	29	1	1	4	0	4	1	0	0	0	0	0	0	0	1	1	0.00301068	0.199903	-0.385584	-0.316232	-0.522463	-0.488715	-0.438603	-0.0971179	-0.00910779	0.0307137	-2.0242			0	0	0
2021-11-18	4	Obili	B3	2	30	1	1	3	0	2	1	0	0	0	0	1	0	0	1	1	0.00301068	0.199903	-0.385584	-0.316232	-0.522463	-0.488715	0.0577472	-0.0971179	-0.00910779	0.0307137	-1.52785			1	1	1	vita	0	0	0	0	0	0	0	1	0	0	1	1
2021-11-18	4	Obili	B3	2	31	1	1	1	0	1	1	0	0	1	0	1	0	0	1	1	0.00301068	0.199903	-0.385584	-0.316232	0.338766	-0.488715	0.0577472	-0.0971179	-0.00910779	0.0307137	-0.666617			1	1	0
2021-11-18	3	Mbala 2	Jamot	1	17	1	1	7	1	2	1	1	0	1	1	1	1	0	1	1	0.00301068	0.199903	0.693454	-0.316232	0.338766	0.275034	0.0577472	0.497112	-0.00910779	0.0307137	1.7704			1	1	0
2021-11-18	3	Mballa2	Jamot	1	19	1	1	4	0	2	0	0	0	0	0	1	0	0	0	1	0.00301068	-0.529036	-0.385584	-0.316232	-0.522463	-0.488715	0.0577472	-0.0971179	-0.00910779	-0.326952	-2.61445			1	1	0
2021-11-18	3	Mbala 2	Jamot	1	20	1	1	9	0	2	1	0	0	0	0	1	0	0	1	1	0.00301068	0.199903	-0.385584	-0.316232	-0.522463	-0.488715	0.0577472	-0.0971179	-0.00910779	0.0307137	-1.52785			1	1	0
2021-11-18	3	Mbala 2	Jamot	1	22	1	1	10	0	4	1	1	0	0	0	1	0	0	1	1	0.00301068	0.199903	0.693454	-0.316232	-0.522463	-0.488715	0.0577472	-0.0971179	-0.00910779	0.0307137	-0.448807			1	1	0
2021-11-18	3	Mballa2	Jamot	1	23	1	1	8	0	4	1	1	0	1	0	0	0	0	1	1	0.00301068	0.199903	0.693454	-0.316232	0.338766	-0.488715	-0.438603	-0.0971179	-0.00910779	0.0307137	-0.0839289			1	1	0
2021-11-18	3	Mballa	Jamot	1	26	1	1	7	1	3	1	0	0	1	1	1	0	0	1	1	0.00301068	0.199903	-0.385584	-0.316232	0.338766	0.275034	0.0577472	-0.0971179	-0.00910779	0.0307137	0.0971322			1	1	0
2021-11-18	3	Mballa2	Jamot	1	27	1	1	3	1	3	1	0	1	1	1	1	0	0	1	1	0.00301068	0.199903	-0.385584	0.721584	0.338766	0.275034	0.0577472	-0.0971179	-0.00910779	0.0307137	1.13495			1	1	0
2021-11-18	3	Mbala 2	Jamot	1	28	1	1	3	1	2	1	0	0	1	1	1	0	0	1	1	0.00301068	0.199903	-0.385584	-0.316232	0.338766	0.275034	0.0577472	-0.0971179	-0.00910779	0.0307137	0.0971322			1	1	0
2021-11-18	3	Mbala 2	Jamot	1	30	1	1	5	1	2	1	0	0	0	0	0	0	0	1	1	0.00301068	0.199903	-0.385584	-0.316232	-0.522463	-0.488715	-0.438603	-0.0971179	-0.00910779	0.0307137	-2.0242			1	1	0
2021-11-18	3	Mbala 2	Jamot	1	3	1	1	5	1	2	1	0	0	1	0	1	0	0	1	1	0.00301068	0.199903	-0.385584	-0.316232	0.338766	-0.488715	0.0577472	-0.0971179	-0.00910779	0.0307137	-0.666617			1	1	1	pneumo vita	0	0	0	0	0	0	1	1	0	0	3	0
2021-11-18	3	Mballa2	Jamot	1	4	1	1	10	2	3	1	0	0	0	1	1	0	0	1	1	0.00301068	0.199903	-0.385584	-0.316232	-0.522463	0.275034	0.0577472	-0.0971179	-0.00910779	0.0307137	-0.764096			1	1	0
2021-11-18	3	Mballa2	Jamot	1	5	1	1	2	1	2	1	1	0	1	0	0	0	0	1	1	0.00301068	0.199903	0.693454	-0.316232	0.338766	-0.488715	-0.438603	-0.0971179	-0.00910779	0.0307137	-0.0839289			1	1	0
2021-11-18	3	Mballa2	Jamot	1	11	1	1	5	2	3	1	1	1	1	1	1	0	0	1	1	0.00301068	0.199903	0.693454	0.721584	0.338766	0.275034	0.0577472	-0.0971179	-0.00910779	0.0307137	2.21399			1	1	0
2021-11-18	3	Mballa2	Jamot	1	14	1	1	9	1	4	1	0	0	0	0	1	0	0	0	1	0.00301068	0.199903	-0.385584	-0.316232	-0.522463	-0.488715	0.0577472	-0.0971179	-0.00910779	-0.326952	-1.88551			1	1	0
2021-11-18	3	Mballa2	Jamot	1	15	1	1	4	1	4	0	0	0	1	0	1	0	0	1	1	0.00301068	-0.529036	-0.385584	-0.316232	0.338766	-0.488715	0.0577472	-0.0971179	-0.00910779	0.0307137	-1.39556			1	1	1	all	0	0	0	0	0	0	0	0	0	1	5	0
2021-11-18	3	Mballa2	Jamot	1	16	1	1	4	1	4	1	0	0	0	1	1	0	1	1	1	0.00301068	0.199903	-0.385584	-0.316232	-0.522463	0.275034	0.0577472	-0.0971179	0.0579925	0.0307137	-0.696996			1	1	0
2021-11-18	4	Obili	B3	2	0	1	1	12	2	5	1	0	0	0	1	1	0	0	1	1	0.00301068	0.199903	-0.385584	-0.316232	-0.522463	0.275034	0.0577472	-0.0971179	-0.00910779	0.0307137	-0.764096			1	1	0
2021-11-18	4	Obili	B3	2	1	1	1	3	1	3	0	0	0	1	0	1	0	0	1	1	0.00301068	-0.529036	-0.385584	-0.316232	0.338766	-0.488715	0.0577472	-0.0971179	-0.00910779	0.0307137	-1.39556			1	0	0
2021-11-18	4	Obili	B3	2	4	1	1	8	0	3	1	0	0	1	1	1	0	0	1	1	0.00301068	0.199903	-0.385584	-0.316232	0.338766	0.275034	0.0577472	-0.0971179	-0.00910779	0.0307137	0.0971322			0	0	1	polio vita	0	1	0	0	0	0	0	1	0	0	2 3	0
2021-11-18	4	Obili	B3	2	5	1	1	5	0	3	0	0	0	1	1	1	1	0	0	1	0.00301068	-0.529036	-0.385584	-0.316232	0.338766	0.275034	0.0577472	0.497112	-0.00910779	-0.326952	-0.395242			1	1	0
2021-11-18	4	Obili	B3	2	6	1	1	2	0	2	0	0	0	1	0	1	0	0	0	1	0.00301068	-0.529036	-0.385584	-0.316232	0.338766	-0.488715	0.0577472	-0.0971179	-0.00910779	-0.326952	-1.75322			1	0	0
2021-11-18	4	Obili	B3	2	7	1	1	5	1	4	1	0	0	1	1	1	0	0	0	1	0.00301068	0.199903	-0.385584	-0.316232	0.338766	0.275034	0.0577472	-0.0971179	-0.00910779	-0.326952	-0.260533			1	0	0
2021-11-18	4	Obili	B3	2	8	1	1	3	0	2	0	0	0	1	0	0	0	0	1	1	0.00301068	-0.529036	-0.385584	-0.316232	0.338766	-0.488715	-0.438603	-0.0971179	-0.00910779	0.0307137	-1.89191			0	0	0
2021-11-18	4	Obili	B3	2	11	1	1	7	0	5	0	0	0	0	1	1	0	0	1	1	0.00301068	-0.529036	-0.385584	-0.316232	-0.522463	0.275034	0.0577472	-0.0971179	-0.00910779	0.0307137	-1.49304			1	1	0
2021-11-18	4	Obili	B3	2	12	1	1	2	0	2	0	0	0	1	1	1	0	0	1	1	0.00301068	-0.529036	-0.385584	-0.316232	0.338766	0.275034	0.0577472	-0.0971179	-0.00910779	0.0307137	-0.631807			0	0	0
2021-11-18	4	Obili	B3	2	15	1	1	1	0	1	0	0	0	1	1	1	0	0	1	1	0.00301068	-0.529036	-0.385584	-0.316232	0.338766	0.275034	0.0577472	-0.0971179	-0.00910779	0.0307137	-0.631807			0	1	0
2021-11-19	4	Ahala	B2	2	0	1	1	2	0	2	1	0	0	1	1	1	0	0	1	1	0.00301068	0.199903	-0.385584	-0.316232	0.338766	0.275034	0.0577472	-0.0971179	-0.00910779	0.0307137	0.0971322			0	1	0
2021-11-19	3	Emana	Borne fontaine	1	1	1	1	6	1	3	1	0	0	0	0	0	0	0	1	1	0.00301068	0.199903	-0.385584	-0.316232	-0.522463	-0.488715	-0.438603	-0.0971179	-0.00910779	0.0307137	-2.0242			1	1	0
2021-11-19	3	Emana	Borne fontaine	1	6	1	1	7	1	3	1	1	0	1	0	0	0	0	1	1	0.00301068	0.199903	0.693454	-0.316232	0.338766	-0.488715	-0.438603	-0.0971179	-0.00910779	0.0307137	-0.0839289			1	1	0
2021-11-19	3	Emana	Borne fontaine	1	7	1	1	3	1	2	1	1	1	1	1	1	0	1	1	1	0.00301068	0.199903	0.693454	0.721584	0.338766	0.275034	0.0577472	-0.0971179	0.0579925	0.0307137	2.28109			1	1	1	polio	0	1	0	0	0	0	0	0	0	0	6 8	0
2021-11-19	3	Emana	Borne fontaine	1	9	1	1	7	0	4	1	1	1	1	1	1	0	0	1	1	0.00301068	0.199903	0.693454	0.721584	0.338766	0.275034	0.0577472	-0.0971179	-0.00910779	0.0307137	2.21399			1	1	1	other	0	0	0	0	0	0	0	0	1	0	1	1
2021-11-19	3	Emana	Borne fontaine	1	10	1	1	6	0	2	1	1	1	1	1	1	0	0	1	1	0.00301068	0.199903	0.693454	0.721584	0.338766	0.275034	0.0577472	-0.0971179	-0.00910779	0.0307137	2.21399			1	1	0
2021-11-19	3	Emana	Borne fontaine	1	12	1	1	2	0	2	1	1	1	1	0	0	1	0	0	1	0.00301068	0.199903	0.693454	0.721584	0.338766	-0.488715	-0.438603	0.497112	-0.00910779	-0.326952	1.19045			1	1	1	other	0	0	0	0	0	0	0	0	1	0	10	0
2021-11-19	3	Emana	Borne fontaine	1	13	1	1	6	0	3	1	0	0	1	1	0	0	0	1	1	0.00301068	0.199903	-0.385584	-0.316232	0.338766	0.275034	-0.438603	-0.0971179	-0.00910779	0.0307137	-0.399218			1	1	1	polio	0	1	0	0	0	0	0	0	0	0	1	1
2021-11-19	4	Ahala	B2	2	1	1	1	6	1	2	1	1	1	1	1	1	1	0	1	1	0.00301068	0.199903	0.693454	0.721584	0.338766	0.275034	0.0577472	0.497112	-0.00910779	0.0307137	2.80822			1	1	0
2021-11-19	4	Ahala	B2	2	2	1	1	2	0	2	0	0	0	1	0	1	0	1	1	1	0.00301068	-0.529036	-0.385584	-0.316232	0.338766	-0.488715	0.0577472	-0.0971179	0.0579925	0.0307137	-1.32846			0	0	0
2021-11-19	4	Ahala	B2	2	3	1	1	6	0	2	0	0	0	0	1	1	0	0	1	1	0.00301068	-0.529036	-0.385584	-0.316232	-0.522463	0.275034	0.0577472	-0.0971179	-0.00910779	0.0307137	-1.49304			1	1	0
2021-11-19	4	Ahala	B2	2	5	1	1	15	2	3	0	0	1	0	1	1	0	0	1	1	0.00301068	-0.529036	-0.385584	0.721584	-0.522463	0.275034	0.0577472	-0.0971179	-0.00910779	0.0307137	-0.455219			1	1	0
2021-11-19	4	Ahala	B3	2	16	1	1	8	2	3	1	0	0	1	0	1	0	0	1	1	0.00301068	0.199903	-0.385584	-0.316232	0.338766	-0.488715	0.0577472	-0.0971179	-0.00910779	0.0307137	-0.666617			0	0	1	all	0	0	0	0	0	0	0	0	0	1	4	0
2021-11-19	4	Ahala	B2	2	18	1	1	2	0	2	1	0	0	1	0	1	0	0	1	1	0.00301068	0.199903	-0.385584	-0.316232	0.338766	-0.488715	0.0577472	-0.0971179	-0.00910779	0.0307137	-0.666617			1	1	1	other	0	0	0	0	0	0	0	0	1	0	2	0
2021-11-19	4	Ahala	B2	2	8	1	1	8	1	2	0	0	0	1	1	1	0	0	1	1	0.00301068	-0.529036	-0.385584	-0.316232	0.338766	0.275034	0.0577472	-0.0971179	-0.00910779	0.0307137	-0.631807			0	1	0
2021-11-19	4	Ahala	B2	2	9	1	1	5	1	2	0	0	0	1	1	1	0	0	0	1	0.00301068	-0.529036	-0.385584	-0.316232	0.338766	0.275034	0.0577472	-0.0971179	-0.00910779	-0.326952	-0.989472			0	1	0
2021-11-19	4	Ahala	B2	2	20	1	1	6	2	2	1	0	0	1	1	1	0	0	1	1	0.00301068	0.199903	-0.385584	-0.316232	0.338766	0.275034	0.0577472	-0.0971179	-0.00910779	0.0307137	0.0971322			0	0	1	other	0	0	0	0	0	0	0	0	1	0	2	0
2021-11-19	4	Ahala	B2	2	21	1	1	8	1	3	1	0	0	1	1	1	0	0	1	1	0.00301068	0.199903	-0.385584	-0.316232	0.338766	0.275034	0.0577472	-0.0971179	-0.00910779	0.0307137	0.0971322			1	1	0
2021-11-19	4	Ahala	B2	2	22	1	1	1	0	1	1	1	0	1	0	1	0	0	1	1	0.00301068	0.199903	0.693454	-0.316232	0.338766	-0.488715	0.0577472	-0.0971179	-0.00910779	0.0307137	0.412422			1	0	0
2021-11-19	4	Ahala	B2	2	23	1	1	4	1	2	1	1	0	1	0	1	0	0	1	1	0.00301068	0.199903	0.693454	-0.316232	0.338766	-0.488715	0.0577472	-0.0971179	-0.00910779	0.0307137	0.412422			1	1	0
2021-11-19	4	Ahala	B2	2	12	1	1	2	0	2	0	1	1	1	1	1	0	1	1	1	0.00301068	-0.529036	0.693454	0.721584	0.338766	0.275034	0.0577472	-0.0971179	0.0579925	0.0307137	1.55215			0	0	0
2021-11-19	4	Ahala	B2	2	25	1	1	2	0	2	1	0	0	1	1	1	0	1	1	1	0.00301068	0.199903	-0.385584	-0.316232	0.338766	0.275034	0.0577472	-0.0971179	0.0579925	0.0307137	0.164232			1	1	0
2021-11-19	4	Ahala	B2	2	14	1	1	3	1	2	1	0	0	1	1	1	0	0	1	1	0.00301068	0.199903	-0.385584	-0.316232	0.338766	0.275034	0.0577472	-0.0971179	-0.00910779	0.0307137	0.0971322			1	1	0
2021-11-19	4	Ahala	B2	2	26	1	1	4	2	4	1	0	0	1	1	1	0	0	1	1	0.00301068	0.199903	-0.385584	-0.316232	0.338766	0.275034	0.0577472	-0.0971179	-0.00910779	0.0307137	0.0971322			1	1	0
2021-11-19	4	Ahala	B2	2	15	1	1	10	0	3	1	0	1	1	1	1	0	0	0	1	0.00301068	0.199903	-0.385584	0.721584	0.338766	0.275034	0.0577472	-0.0971179	-0.00910779	-0.326952	0.777283			0	1	0
2021-11-19	4	Ahala	B2	2	28	1	1	4	0	2	1	0	0	1	0	1	0	0	1	1	0.00301068	0.199903	-0.385584	-0.316232	0.338766	-0.488715	0.0577472	-0.0971179	-0.00910779	0.0307137	-0.666617			1	0	0
2021-11-19	4	Ahala	B2	2	29	1	1	6	0	2	1	1	1	1	0	1	1	0	1	1	0.00301068	0.199903	0.693454	0.721584	0.338766	-0.488715	0.0577472	0.497112	-0.00910779	0.0307137	2.04447			0	0	1	other	0	0	0	0	0	0	0	0	1	0	11	0
2021-11-19	4	Ahala	B2	2	30	1	1	3	1	3	1	0	0	1	0	1	0	0	1	1	0.00301068	0.199903	-0.385584	-0.316232	0.338766	-0.488715	0.0577472	-0.0971179	-0.00910779	0.0307137	-0.666617			1	1	0
2021-11-19	4	Ahala	B2	2	31	1	1	5	0	2	1	0	1	1	1	1	0	0	1	1	0.00301068	0.199903	-0.385584	0.721584	0.338766	0.275034	0.0577472	-0.0971179	-0.00910779	0.0307137	1.13495			1	1	0
2021-11-18	3	Mballa2	Jamot	1	2	1	1	3	0	3	1	0	0	1	1	1	1	0	1	1	0.00301068	0.199903	-0.385584	-0.316232	0.338766	0.275034	0.0577472	0.497112	-0.00910779	0.0307137	0.691362			1	1	0
2021-11-18	3	Mballa2	Jamot	1	2	1	1	3	1	3	1	1	0	1	1	1	0	0	1	1	0.00301068	0.199903	0.693454	-0.316232	0.338766	0.275034	0.0577472	-0.0971179	-0.00910779	0.0307137	1.17617			1	1	0
2021-11-19	3	Emana	Borne fontaine	1	16	1	1	4	0	2	1	1	1	1	1	1	0	0	1	1	0.00301068	0.199903	0.693454	0.721584	0.338766	0.275034	0.0577472	-0.0971179	-0.00910779	0.0307137	2.21399			1	1	0
2021-11-19	3	Emana	Borne fontaine	1	19	1	1	12	1	3	1	0	0	0	1	1	0	0	1	1	0.00301068	0.199903	-0.385584	-0.316232	-0.522463	0.275034	0.0577472	-0.0971179	-0.00910779	0.0307137	-0.764096			1	1	0
2021-11-19	3	Emana	Borne fontaine	1	21	1	1	8	1	3	1	1	1	1	1	1	0	0	1	1	0.00301068	0.199903	0.693454	0.721584	0.338766	0.275034	0.0577472	-0.0971179	-0.00910779	0.0307137	2.21399			1	1	0
2021-11-19	3	Emana	Borne fontaine	1	22	1	1	2	0	2	1	0	0	1	1	1	0	0	1	1	0.00301068	0.199903	-0.385584	-0.316232	0.338766	0.275034	0.0577472	-0.0971179	-0.00910779	0.0307137	0.0971322			1	1	1	polio	0	1	0	0	0	0	0	0	0	0	4	0
2021-11-19	3	Emana	Borne fontaine	1	26	1	1	6	1	4	1	0	0	0	1	1	0	0	1	1	0.00301068	0.199903	-0.385584	-0.316232	-0.522463	0.275034	0.0577472	-0.0971179	-0.00910779	0.0307137	-0.764096			1	1	0
2021-11-19	3	Emana	Borne fontaine	1	27	1	1	4	1	3	1	0	0	1	1	1	0	0	1	1	0.00301068	0.199903	-0.385584	-0.316232	0.338766	0.275034	0.0577472	-0.0971179	-0.00910779	0.0307137	0.0971322			1	1	1	polio	0	1	0	0	0	0	0	0	0	0	2	0
2021-11-19	3	Nkolondom	Wam	1	16	1	1	10	0	5	1	1	0	0	1	1	0	0	1	1	0.00301068	0.199903	0.693454	-0.316232	-0.522463	0.275034	0.0577472	-0.0971179	-0.00910779	0.0307137	0.314942			1	1	0
2021-11-19	3	Nkolondom	Wam	1	20	1	1	2	0	1	1	0	0	0	0	0	0	0	1	1	0.00301068	0.199903	-0.385584	-0.316232	-0.522463	-0.488715	-0.438603	-0.0971179	-0.00910779	0.0307137	-2.0242			1	1	0
2021-11-19	3	Nkolondom	Wan	1	23	1	1	4	1	2	1	0	1	1	1	1	1	0	1	1	0.00301068	0.199903	-0.385584	0.721584	0.338766	0.275034	0.0577472	0.497112	-0.00910779	0.0307137	1.72918			0	0	1	all	0	0	0	0	0	0	0	0	0	1	6	0
2021-11-19	3	Nkolondom	Wam	1	24	1	1	6	0	2	0	0	0	0	0	1	1	0	1	1	0.00301068	-0.529036	-0.385584	-0.316232	-0.522463	-0.488715	0.0577472	0.497112	-0.00910779	0.0307137	-1.66255			1	0	1	penta rota rr	0	0	1	1	1	0	0	0	0	0	8	0
2021-11-19	3	Nkolondom	Wan	1	25	1	1	1	0	1	1	1	1	1	0	0	1	0	1	1	0.00301068	0.199903	0.693454	0.721584	0.338766	-0.488715	-0.438603	0.497112	-0.00910779	0.0307137	1.54812			1	1	0
2021-11-19	3	Nkolondom	Wam	1	26	1	1	3	1	2	1	1	0	1	1	1	0	1	1	1	0.00301068	0.199903	0.693454	-0.316232	0.338766	0.275034	0.0577472	-0.0971179	0.0579925	0.0307137	1.24327			1	1	0
2021-11-19	3	Nkolondom	Wam	1	27	1	1	4	0	2	0	0	0	0	0	0	0	0	1	1	0.00301068	-0.529036	-0.385584	-0.316232	-0.522463	-0.488715	-0.438603	-0.0971179	-0.00910779	0.0307137	-2.75313			1	1	0
2021-11-19	3	Nkolondom	Wam	1	28	1	1	8	2	3	0	0	0	0	0	1	0	0	1	1	0.00301068	-0.529036	-0.385584	-0.316232	-0.522463	-0.488715	0.0577472	-0.0971179	-0.00910779	0.0307137	-2.25678			1	1	0
2021-11-19	3	Nkolondom	Wam	1	31	1	1	6	1	2	0	0	0	0	0	0	1	1	1	1	0.00301068	-0.529036	-0.385584	-0.316232	-0.522463	-0.488715	-0.438603	0.497112	0.0579925	0.0307137	-2.0918			0	0	0
2021-11-19	6	Meyo	B4	2	0	1	1	7	1	3	1	1	1	1	1	1	0	0	1	1	0.00301068	0.199903	0.693454	0.721584	0.338766	0.275034	0.0577472	-0.0971179	-0.00910779	0.0307137	2.21399			0	0	0
2021-11-19	6	Meyo	B4	2	1	1	1	9	1	3	0	0	1	1	1	1	0	0	1	1	0.00301068	-0.529036	-0.385584	0.721584	0.338766	0.275034	0.0577472	-0.0971179	-0.00910779	0.0307137	0.40601			1	0	1	other	0	0	0	0	0	0	0	0	1	0	2 1	1
2021-11-19	6	Meyo	B4	2	2	1	1	9	0	3	0	0	1	0	1	1	0	0	1	1	0.00301068	-0.529036	-0.385584	0.721584	-0.522463	0.275034	0.0577472	-0.0971179	-0.00910779	0.0307137	-0.455219			1	0	0
2021-11-19	6	Meyo	B4	2	3	1	1	4	0	3	1	1	1	0	1	1	0	0	1	1	0.00301068	0.199903	0.693454	0.721584	-0.522463	0.275034	0.0577472	-0.0971179	-0.00910779	0.0307137	1.35276			1	1	0
2021-11-19	6	Meyo	B4	2	6	1	1	6	0	7	0	0	0	0	0	1	0	0	1	0	-0.105675	-0.529036	-0.385584	-0.316232	-0.522463	-0.488715	0.0577472	-0.0971179	-0.00910779	0.0307137	-2.36547			1	1	0
2021-11-19	6	Meyo	B4	2	7	1	1	4	0	2	1	0	0	0	0	0	0	0	0	1	0.00301068	0.199903	-0.385584	-0.316232	-0.522463	-0.488715	-0.438603	-0.0971179	-0.00910779	-0.326952	-2.38186			0	0	0
2021-11-19	6	Meyo	B4	2	9	1	1	8	0	3	0	1	0	0	0	0	0	0	0	1	0.00301068	-0.529036	0.693454	-0.316232	-0.522463	-0.488715	-0.438603	-0.0971179	-0.00910779	-0.326952	-2.03176			1	0	0
2021-11-19	6	Meyo	B4	2	11	1	1	5	1	3	0	0	0	0	1	1	0	0	1	1	0.00301068	-0.529036	-0.385584	-0.316232	-0.522463	0.275034	0.0577472	-0.0971179	-0.00910779	0.0307137	-1.49304			0	0	0
2021-11-19	6	Meyo	B4	2	16	1	1	4	0	2	0	0	0	0	1	1	0	0	1	1	0.00301068	-0.529036	-0.385584	-0.316232	-0.522463	0.275034	0.0577472	-0.0971179	-0.00910779	0.0307137	-1.49304			1	1	0
2021-11-19	6	Meyo	B4	2	12	1	1	11	3	3	0	0	0	0	0	0	0	0	0	1	0.00301068	-0.529036	-0.385584	-0.316232	-0.522463	-0.488715	-0.438603	-0.0971179	-0.00910779	-0.326952	-3.1108			1	1	0
2021-11-19	6	Meyo	B4	2	17	1	1	4	0	2	1	1	1	1	1	1	0	0	1	1	0.00301068	0.199903	0.693454	0.721584	0.338766	0.275034	0.0577472	-0.0971179	-0.00910779	0.0307137	2.21399			1	1	0
2021-11-19	6	Meyo	B4	2	13	1	1	3	0	1	1	0	0	1	0	1	0	1	1	1	0.00301068	0.199903	-0.385584	-0.316232	0.338766	-0.488715	0.0577472	-0.0971179	0.0579925	0.0307137	-0.599517			1	0	0
2021-11-19	6	Meyo	B4	2	14	1	1	5	0	2	0	0	0	0	1	1	0	0	1	1	0.00301068	-0.529036	-0.385584	-0.316232	-0.522463	0.275034	0.0577472	-0.0971179	-0.00910779	0.0307137	-1.49304			1	1	0
2021-11-19	6	Meyo	B4	2	19	1	1	7	1	3	1	0	1	1	0	0	0	0	1	1	0.00301068	0.199903	-0.385584	0.721584	0.338766	-0.488715	-0.438603	-0.0971179	-0.00910779	0.0307137	-0.125151			1	1	0
2021-11-19	6	Meyo	B4	2	15	1	1	6	2	3	1	0	0	0	1	1	0	0	1	1	0.00301068	0.199903	-0.385584	-0.316232	-0.522463	0.275034	0.0577472	-0.0971179	-0.00910779	0.0307137	-0.764096			1	0	0
2021-11-19	6	Meyo	B4	2	20	1	1	2	0	2	1	1	1	1	0	1	0	0	1	1	0.00301068	0.199903	0.693454	0.721584	0.338766	-0.488715	0.0577472	-0.0971179	-0.00910779	0.0307137	1.45024			1	1	0
2021-11-19	6	Meyo	B4	2	24	1	1	5	0	3	1	1	1	1	0	1	0	0	1	1	0.00301068	0.199903	0.693454	0.721584	0.338766	-0.488715	0.0577472	-0.0971179	-0.00910779	0.0307137	1.45024			0	0	1	all	0	0	0	0	0	0	0	0	0	1	2	0
2021-11-19	6	Meyo	B4	2	25	1	1	3	0	2	1	1	1	1	1	1	0	1	1	1	0.00301068	0.199903	0.693454	0.721584	0.338766	0.275034	0.0577472	-0.0971179	0.0579925	0.0307137	2.28109			1	1	0
2021-11-19	6	Meyo	B4	2	28	1	1	6	0	3	1	1	1	1	1	1	0	0	1	1	0.00301068	0.199903	0.693454	0.721584	0.338766	0.275034	0.0577472	-0.0971179	-0.00910779	0.0307137	2.21399			1	1	0
2021-11-19	6	Meyo	B4	2	29	1	1	6	0	2	1	1	1	1	1	1	1	0	1	1	0.00301068	0.199903	0.693454	0.721584	0.338766	0.275034	0.0577472	0.497112	-0.00910779	0.0307137	2.80822			1	1	0
2021-11-19	6	Meyo	B4	2	31	1	1	5	2	2	1	1	1	1	1	1	0	0	1	1	0.00301068	0.199903	0.693454	0.721584	0.338766	0.275034	0.0577472	-0.0971179	-0.00910779	0.0307137	2.21399			1	1	0
2021-11-20	3	Nfandena	Omnisport	1	2	1	1	3	1	2	1	1	1	1	1	1	1	0	1	1	0.00301068	0.199903	0.693454	0.721584	0.338766	0.275034	0.0577472	0.497112	-0.00910779	0.0307137	2.80822			1	1	0
2021-11-20	3	Nfandena	Omnisport	1	3	1	1	6	0	2	1	1	1	0	1	1	1	0	1	1	0.00301068	0.199903	0.693454	0.721584	-0.522463	0.275034	0.0577472	0.497112	-0.00910779	0.0307137	1.94699			1	1	1	polio	0	1	0	0	0	0	0	0	0	0	6	0
2021-11-20	3	Nfandena	Omnisport	1	4	1	1	1	0	1	1	1	1	1	1	1	0	0	1	1	0.00301068	0.199903	0.693454	0.721584	0.338766	0.275034	0.0577472	-0.0971179	-0.00910779	0.0307137	2.21399			1	0	0
2021-11-20	3	Nfandena	Omnisport	1	7	1	1	6	1	3	0	0	0	0	1	0	0	0	1	1	0.00301068	-0.529036	-0.385584	-0.316232	-0.522463	0.275034	-0.438603	-0.0971179	-0.00910779	0.0307137	-1.98939			1	0	1	bcg polio penta rota rr yf pneumo vita	1	1	1	1	1	1	1	1	0	0	1	1
2021-11-20	3	Nfandena	Omnisport	1	8	1	1	3	2	3	0	0	0	0	0	0	0	0	1	1	0.00301068	-0.529036	-0.385584	-0.316232	-0.522463	-0.488715	-0.438603	-0.0971179	-0.00910779	0.0307137	-2.75313			0	0	0
2021-11-20	3	Nfandena	Omnisport	1	11	1	1	10	1	10	0	0	0	0	1	1	0	0	1	0	-0.105675	-0.529036	-0.385584	-0.316232	-0.522463	0.275034	0.0577472	-0.0971179	-0.00910779	0.0307137	-1.60172			1	1	0
2021-11-20	6	Ekounou	B9	2	1	1	1	8	0	3	1	0	0	1	1	1	0	0	1	1	0.00301068	0.199903	-0.385584	-0.316232	0.338766	0.275034	0.0577472	-0.0971179	-0.00910779	0.0307137	0.0971322			1	1	0
2021-11-20	6	Ekounou	B9	2	2	1	1	8	2	3	0	0	0	0	1	1	0	0	1	1	0.00301068	-0.529036	-0.385584	-0.316232	-0.522463	0.275034	0.0577472	-0.0971179	-0.00910779	0.0307137	-1.49304			1	1	0
2021-11-20	6	Ekounou	B9	2	3	1	1	11	1	5	0	0	0	0	1	0	0	0	1	1	0.00301068	-0.529036	-0.385584	-0.316232	-0.522463	0.275034	-0.438603	-0.0971179	-0.00910779	0.0307137	-1.98939			1	0	1	polio	0	1	0	0	0	0	0	0	0	0	2	0
2021-11-20	6	Ekounou	B9	2	16	1	1	5	0	3	0	0	0	0	0	1	0	0	1	1	0.00301068	-0.529036	-0.385584	-0.316232	-0.522463	-0.488715	0.0577472	-0.0971179	-0.00910779	0.0307137	-2.25678			0	0	1	all	0	0	0	0	0	0	0	0	0	1	2 1	1
2021-11-20	6	Ekounou	B9	2	3	1	1	5	1	3	0	0	1	1	0	1	0	0	1	1	0.00301068	-0.529036	-0.385584	0.721584	0.338766	-0.488715	0.0577472	-0.0971179	-0.00910779	0.0307137	-0.357739			1	1	0
2021-11-20	6	Ekounou	B9	2	17	1	1	6	2	2	1	0	0	1	0	1	0	0	1	1	0.00301068	0.199903	-0.385584	-0.316232	0.338766	-0.488715	0.0577472	-0.0971179	-0.00910779	0.0307137	-0.666617			1	0	1	other	0	0	0	0	0	0	0	0	1	0	2	0
2021-11-20	6	Ekounou	B9	2	18	1	1	8	1	3	1	0	0	1	1	1	0	0	1	1	0.00301068	0.199903	-0.385584	-0.316232	0.338766	0.275034	0.0577472	-0.0971179	-0.00910779	0.0307137	0.0971322			1	1	0
2021-11-20	6	Ekounou	B9	2	6	1	1	3	1	4	0	0	0	1	0	1	0	0	1	1	0.00301068	-0.529036	-0.385584	-0.316232	0.338766	-0.488715	0.0577472	-0.0971179	-0.00910779	0.0307137	-1.39556			0	0	0
2021-11-20	6	Ekounou	B9	2	7	1	1	6	0	3	0	0	0	0	0	1	0	0	0	1	0.00301068	-0.529036	-0.385584	-0.316232	-0.522463	-0.488715	0.0577472	-0.0971179	-0.00910779	-0.326952	-2.61445			1	1	0
2021-11-20	6	Ekounou	B9	2	20	1	1	6	0	3	1	0	0	1	1	1	0	0	1	1	0.00301068	0.199903	-0.385584	-0.316232	0.338766	0.275034	0.0577472	-0.0971179	-0.00910779	0.0307137	0.0971322			0	0	1	all	0	0	0	0	0	0	0	0	0	1	1	1
2021-11-20	6	Ekounou	B9	2	8	1	1	8	1	3	0	0	0	0	0	1	0	0	0	1	0.00301068	-0.529036	-0.385584	-0.316232	-0.522463	-0.488715	0.0577472	-0.0971179	-0.00910779	-0.326952	-2.61445			1	1	0
2021-11-20	6	Ekounou	B9	2	21	1	1	3	0	3	1	0	0	1	0	1	0	0	1	1	0.00301068	0.199903	-0.385584	-0.316232	0.338766	-0.488715	0.0577472	-0.0971179	-0.00910779	0.0307137	-0.666617			1	1	1	other	0	0	0	0	0	0	0	0	1	0	2 1	1
2021-11-20	6	Ekounou	B9	2	9	1	1	5	2	3	0	0	0	0	1	1	0	0	1	1	0.00301068	-0.529036	-0.385584	-0.316232	-0.522463	0.275034	0.0577472	-0.0971179	-0.00910779	0.0307137	-1.49304			1	1	1	polio	0	1	0	0	0	0	0	0	0	0	1 2	1
2021-11-20	6	Ekounou	B9	2	22	1	1	6	0	3	1	0	0	1	0	1	0	0	1	1	0.00301068	0.199903	-0.385584	-0.316232	0.338766	-0.488715	0.0577472	-0.0971179	-0.00910779	0.0307137	-0.666617			0	0	1	other	0	0	0	0	0	0	0	0	1	0	1 2	1
2021-11-20	6	Ekounou	B9	2	23	1	1	2	0	2	1	0	0	1	1	1	0	0	1	1	0.00301068	0.199903	-0.385584	-0.316232	0.338766	0.275034	0.0577472	-0.0971179	-0.00910779	0.0307137	0.0971322			1	1	0
2021-11-20	6	Ekounou	B9	2	11	1	1	7	1	3	1	0	0	0	1	1	0	0	1	1	0.00301068	0.199903	-0.385584	-0.316232	-0.522463	0.275034	0.0577472	-0.0971179	-0.00910779	0.0307137	-0.764096			0	1	0
2021-11-20	6	Ekounou	B9	2	24	1	1	7	2	4	1	0	0	1	1	1	0	0	1	1	0.00301068	0.199903	-0.385584	-0.316232	0.338766	0.275034	0.0577472	-0.0971179	-0.00910779	0.0307137	0.0971322			1	1	0
2021-11-20	6	Ekounou	B9	2	12	1	1	4	1	2	1	0	0	1	1	1	0	0	1	1	0.00301068	0.199903	-0.385584	-0.316232	0.338766	0.275034	0.0577472	-0.0971179	-0.00910779	0.0307137	0.0971322			1	0	1	polio	0	1	0	0	0	0	0	0	0	0	1 2	1
2021-11-20	6	Ekounou	B9	2	25	1	1	7	0	3	1	0	0	1	1	1	0	0	1	1	0.00301068	0.199903	-0.385584	-0.316232	0.338766	0.275034	0.0577472	-0.0971179	-0.00910779	0.0307137	0.0971322			1	1	0
2021-11-20	6	Ekounou	B9	2	13	1	1	10	1	4	1	0	0	0	0	1	0	0	0	1	0.00301068	0.199903	-0.385584	-0.316232	-0.522463	-0.488715	0.0577472	-0.0971179	-0.00910779	-0.326952	-1.88551			0	0	0
2021-11-20	6	Ekounou	B9	2	26	1	1	9	1	4	1	0	0	1	1	1	0	0	1	1	0.00301068	0.199903	-0.385584	-0.316232	0.338766	0.275034	0.0577472	-0.0971179	-0.00910779	0.0307137	0.0971322			1	1	0
2021-11-20	6	Ekounou	B9	2	14	1	1	9	0	3	1	1	0	0	0	1	0	1	1	1	0.00301068	0.199903	0.693454	-0.316232	-0.522463	-0.488715	0.0577472	-0.0971179	0.0579925	0.0307137	-0.381707			1	1	0
2021-11-20	6	Ekounou	B9	2	28	1	1	4	1	3	1	0	0	1	0	1	0	0	1	1	0.00301068	0.199903	-0.385584	-0.316232	0.338766	-0.488715	0.0577472	-0.0971179	-0.00910779	0.0307137	-0.666617			1	1	0
2021-11-20	6	Ekounou	B9	2	29	1	1	5	1	3	1	0	0	1	1	1	0	0	1	1	0.00301068	0.199903	-0.385584	-0.316232	0.338766	0.275034	0.0577472	-0.0971179	-0.00910779	0.0307137	0.0971322			1	1	0
2021-11-20	6	Ekounou	B9	2	31	1	1	2	0	2	1	0	0	0	1	1	0	0	1	1	0.00301068	0.199903	-0.385584	-0.316232	-0.522463	0.275034	0.0577472	-0.0971179	-0.00910779	0.0307137	-0.764096			1	1	0
2021-11-20	6	Ekounou	B9	2	15	1	1	5	0	3	1	1	1	1	1	1	0	0	1	1	0.00301068	0.199903	0.693454	0.721584	0.338766	0.275034	0.0577472	-0.0971179	-0.00910779	0.0307137	2.21399			1	1	0
2021-11-19	3	Nkolondom	Wam	1	0	1	1	4	2	2	1	1	0	1	1	1	1	0	1	1	0.00301068	0.199903	0.693454	-0.316232	0.338766	0.275034	0.0577472	0.497112	-0.00910779	0.0307137	1.7704			1	1	0
2021-11-19	3	Nkolondom	Wam	1	1	1	1	11	1	4	0	0	0	0	0	1	0	0	1	1	0.00301068	-0.529036	-0.385584	-0.316232	-0.522463	-0.488715	0.0577472	-0.0971179	-0.00910779	0.0307137	-2.25678			1	1	0
2021-11-19	3	Nkolondom	Wam	1	6	1	1	8	2	3	1	0	0	0	0	0	0	0	1	1	0.00301068	0.199903	-0.385584	-0.316232	-0.522463	-0.488715	-0.438603	-0.0971179	-0.00910779	0.0307137	-2.0242			1	1	1	polio	0	1	0	0	0	0	0	0	0	0	2	0
2021-11-19	3	Nkolondom	Wam	1	7	1	1	9	1	4	0	0	0	0	0	0	0	1	1	1	0.00301068	-0.529036	-0.385584	-0.316232	-0.522463	-0.488715	-0.438603	-0.0971179	0.0579925	0.0307137	-2.68603			1	1	0
2021-11-19	3	Nkolondom	Wam	1	8	1	1	8	1	4	0	0	0	1	0	1	0	0	1	1	0.00301068	-0.529036	-0.385584	-0.316232	0.338766	-0.488715	0.0577472	-0.0971179	-0.00910779	0.0307137	-1.39556			1	1	0
2021-11-20	3	Nfandena	Omnisports orca	1	0	1	1	7	1	4	0	0	0	0	0	0	0	0	1	1	0.00301068	-0.529036	-0.385584	-0.316232	-0.522463	-0.488715	-0.438603	-0.0971179	-0.00910779	0.0307137	-2.75313			1	1	1	polio	0	1	0	0	0	0	0	0	0	0	4 9	0
2021-11-20	3	Nfandena	Omnisport orca	1	1	1	1	7	1	3	0	0	0	0	0	1	0	0	1	1	0.00301068	-0.529036	-0.385584	-0.316232	-0.522463	-0.488715	0.0577472	-0.0971179	-0.00910779	0.0307137	-2.25678			1	1	1	polio	0	1	0	0	0	0	0	0	0	0	9	0
2021-11-20	3	Nfandena	Omnisport orca	1	6	1	1	3	1	3	1	1	1	1	1	1	0	0	1	1	0.00301068	0.199903	0.693454	0.721584	0.338766	0.275034	0.0577472	-0.0971179	-0.00910779	0.0307137	2.21399			1	1	0
2021-11-20	3	Nfandena	Omnisport orca	1	7	1	1	2	1	2	1	1	1	1	1	1	0	0	1	1	0.00301068	0.199903	0.693454	0.721584	0.338766	0.275034	0.0577472	-0.0971179	-0.00910779	0.0307137	2.21399			1	1	0
2021-11-20	3	Nfandena	Omnisport orca	1	9	1	1	5	2	2	1	1	1	1	1	1	0	0	1	1	0.00301068	0.199903	0.693454	0.721584	0.338766	0.275034	0.0577472	-0.0971179	-0.00910779	0.0307137	2.21399			1	1	0
2021-11-20	3	Nfandena	Omnisport	1	15	1	1	4	2	2	1	0	0	1	1	0	0	0	1	1	0.00301068	0.199903	-0.385584	-0.316232	0.338766	0.275034	-0.438603	-0.0971179	-0.00910779	0.0307137	-0.399218			1	0	1	polio penta rota	0	1	1	1	0	0	0	0	0	0	1	1
2021-11-20	3	Nfandena	Omnisport	1	15	1	1	12	2	3	1	1	0	0	1	1	0	1	1	1	0.00301068	0.199903	0.693454	-0.316232	-0.522463	0.275034	0.0577472	-0.0971179	0.0579925	0.0307137	0.382042			1	1	0
2021-11-20	3	Nfandena	Omnisport	1	18	1	1	10	1	3	1	0	0	1	0	1	0	0	1	1	0.00301068	0.199903	-0.385584	-0.316232	0.338766	-0.488715	0.0577472	-0.0971179	-0.00910779	0.0307137	-0.666617			1	1	0
2021-11-20	3	Nfandena	Omnisport	1	19	1	1	5	0	2	1	0	0	0	1	0	0	0	0	1	0.00301068	0.199903	-0.385584	-0.316232	-0.522463	0.275034	-0.438603	-0.0971179	-0.00910779	-0.326952	-1.61811			1	0	0
2021-11-20	6	Ekounou	B13	2	16	1	1	4	0	2	0	1	0	1	1	1	0	0	1	1	0.00301068	-0.529036	0.693454	-0.316232	0.338766	0.275034	0.0577472	-0.0971179	-0.00910779	0.0307137	0.447232			1	1	0
2021-11-20	6	Ekounou	B13	2	19	1	1	2	0	2	1	0	0	1	0	1	0	0	1	1	0.00301068	0.199903	-0.385584	-0.316232	0.338766	-0.488715	0.0577472	-0.0971179	-0.00910779	0.0307137	-0.666617			1	1	0
2021-11-20	6	Ekounou	B13	2	20	1	1	3	1	3	1	1	1	1	1	1	0	0	1	1	0.00301068	0.199903	0.693454	0.721584	0.338766	0.275034	0.0577472	-0.0971179	-0.00910779	0.0307137	2.21399			1	1	0
2021-11-20	6	Ekounou	B13	2	21	1	1	11	1	3	1	0	1	1	1	1	0	0	1	1	0.00301068	0.199903	-0.385584	0.721584	0.338766	0.275034	0.0577472	-0.0971179	-0.00910779	0.0307137	1.13495			1	1	0
2021-11-20	6	Ekounou	B13	2	23	1	1	4	0	3	0	0	0	0	0	0	0	0	1	1	0.00301068	-0.529036	-0.385584	-0.316232	-0.522463	-0.488715	-0.438603	-0.0971179	-0.00910779	0.0307137	-2.75313			1	1	0
2021-11-20	6	Ekounou	B13	2	24	1	1	2	0	2	0	0	0	1	0	1	0	0	1	1	0.00301068	-0.529036	-0.385584	-0.316232	0.338766	-0.488715	0.0577472	-0.0971179	-0.00910779	0.0307137	-1.39556			1	1	1	other	0	0	0	0	0	0	0	0	1	0	2 1	1
2021-11-20	6	Ekounou	B13	2	25	1	1	1	0	1	0	0	0	1	0	1	0	1	1	1	0.00301068	-0.529036	-0.385584	-0.316232	0.338766	-0.488715	0.0577472	-0.0971179	0.0579925	0.0307137	-1.32846			1	1	0
2021-11-20	6	Ekounou	B13	2	26	1	1	4	0	2	0	0	0	0	0	1	0	0	1	1	0.00301068	-0.529036	-0.385584	-0.316232	-0.522463	-0.488715	0.0577472	-0.0971179	-0.00910779	0.0307137	-2.25678			1	1	0
2021-11-20	6	Ekounou	B13	2	27	1	1	6	1	3	0	0	0	0	1	1	0	0	1	1	0.00301068	-0.529036	-0.385584	-0.316232	-0.522463	0.275034	0.0577472	-0.0971179	-0.00910779	0.0307137	-1.49304			1	1	0
2021-11-20	6	Ekounou	B13	2	28	1	1	5	2	3	1	1	1	1	0	1	0	0	1	1	0.00301068	0.199903	0.693454	0.721584	0.338766	-0.488715	0.0577472	-0.0971179	-0.00910779	0.0307137	1.45024			1	1	0
2021-11-20	6	Ekounou	B13	2	30	1	1	2	0	2	0	0	0	0	1	1	0	0	1	1	0.00301068	-0.529036	-0.385584	-0.316232	-0.522463	0.275034	0.0577472	-0.0971179	-0.00910779	0.0307137	-1.49304			1	1	0
2021-11-20	6	Ekounou	B13	2	31	1	1	2	0	2	0	0	0	1	1	1	0	0	1	1	0.00301068	-0.529036	-0.385584	-0.316232	0.338766	0.275034	0.0577472	-0.0971179	-0.00910779	0.0307137	-0.631807			1	1	0
2021-11-20	3	Nfandena	Omnisport	1	21	1	1	5	0	3	1	1	0	0	1	1	0	0	1	1	0.00301068	0.199903	0.693454	-0.316232	-0.522463	0.275034	0.0577472	-0.0971179	-0.00910779	0.0307137	0.314942			1	1	0
2021-11-20	6	Ekounou	B13	2	0	1	1	6	0	3	1	0	0	0	1	1	0	0	1	1	0.00301068	0.199903	-0.385584	-0.316232	-0.522463	0.275034	0.0577472	-0.0971179	-0.00910779	0.0307137	-0.764096			1	0	0
2021-11-20	6	Ekounou	B13	2	1	1	1	9	1	4	1	1	1	1	1	1	0	0	1	1	0.00301068	0.199903	0.693454	0.721584	0.338766	0.275034	0.0577472	-0.0971179	-0.00910779	0.0307137	2.21399			1	0	0
2021-11-20	6	Ekounou	B13	2	3	1	1	5	1	3	0	0	1	1	1	1	0	0	1	1	0.00301068	-0.529036	-0.385584	0.721584	0.338766	0.275034	0.0577472	-0.0971179	-0.00910779	0.0307137	0.40601			0	1	0
2021-11-20	6	Ekounou	B13	2	4	1	1	11	0	4	0	0	1	0	1	1	0	0	1	1	0.00301068	-0.529036	-0.385584	0.721584	-0.522463	0.275034	0.0577472	-0.0971179	-0.00910779	0.0307137	-0.455219			1	0	0
2021-11-20	6	Ekounou	B13	2	5	1	1	4	1	2	1	1	0	1	1	1	0	0	1	1	0.00301068	0.199903	0.693454	-0.316232	0.338766	0.275034	0.0577472	-0.0971179	-0.00910779	0.0307137	1.17617			0	1	0
2021-11-20	6	Ekounou	B13	2	7	1	1	7	1	3	0	0	0	0	0	1	0	0	0	1	0.00301068	-0.529036	-0.385584	-0.316232	-0.522463	-0.488715	0.0577472	-0.0971179	-0.00910779	-0.326952	-2.61445			0	1	1	polio	0	1	0	0	0	0	0	0	0	0	1	1
2021-11-20	6	Ekounou	B13	2	8	1	1	6	0	3	1	0	1	0	0	1	0	0	1	1	0.00301068	0.199903	-0.385584	0.721584	-0.522463	-0.488715	0.0577472	-0.0971179	-0.00910779	0.0307137	-0.490029			1	0	0
2021-11-20	6	Ekounou	B13	2	11	1	1	5	1	3	0	0	0	0	0	1	0	0	1	1	0.00301068	-0.529036	-0.385584	-0.316232	-0.522463	-0.488715	0.0577472	-0.0971179	-0.00910779	0.0307137	-2.25678			1	1	0
2021-11-20	6	Ekounou	B13	2	13	1	1	7	2	2	0	0	0	1	1	1	0	0	1	1	0.00301068	-0.529036	-0.385584	-0.316232	0.338766	0.275034	0.0577472	-0.0971179	-0.00910779	0.0307137	-0.631807			1	1	0
2021-11-20	6	Ekounou	B13	2	14	1	1	7	2	3	1	0	0	0	1	0	0	0	0	1	0.00301068	0.199903	-0.385584	-0.316232	-0.522463	0.275034	-0.438603	-0.0971179	-0.00910779	-0.326952	-1.61811			1	1	0
2021-11-20	6	Ekounou	B13	2	15	1	1	12	4	4	1	0	0	0	0	1	1	0	0	1	0.00301068	0.199903	-0.385584	-0.316232	-0.522463	-0.488715	0.0577472	0.497112	-0.00910779	-0.326952	-1.29128			0	1	0
2021-11-20	3	Nfandena	Omnisport	1	28	1	1	3	1	3	0	0	0	0	1	0	0	0	1	1	0.00301068	-0.529036	-0.385584	-0.316232	-0.522463	0.275034	-0.438603	-0.0971179	-0.00910779	0.0307137	-1.98939			1	1	0
2021-11-20	3	Nfandena	Omnisport	1	29	1	1	6	1	3	1	1	0	1	1	1	1	0	1	1	0.00301068	0.199903	0.693454	-0.316232	0.338766	0.275034	0.0577472	0.497112	-0.00910779	0.0307137	1.7704			1	1	1	bcg polio penta rota	1	1	1	1	0	0	0	0	0	0	6	0
2021-11-20	3	Nfandena	Omnisport	1	30	1	1	8	0	3	1	1	0	0	0	0	0	0	1	1	0.00301068	0.199903	0.693454	-0.316232	-0.522463	-0.488715	-0.438603	-0.0971179	-0.00910779	0.0307137	-0.945158			1	1	0
2021-11-20	3	Nfandena	Omnisport	1	19	1	1	6	2	3	0	0	0	0	1	1	0	0	1	1	0.00301068	-0.529036	-0.385584	-0.316232	-0.522463	0.275034	0.0577472	-0.0971179	-0.00910779	0.0307137	-1.49304			1	1	1	polio rr	0	1	0	0	1	0	0	0	0	0	9 6	0
2021-11-20	3	Nfandena	Omnisport	1	25	1	1	3	1	3	1	1	1	1	1	1	1	0	1	1	0.00301068	0.199903	0.693454	0.721584	0.338766	0.275034	0.0577472	0.497112	-0.00910779	0.0307137	2.80822			1	1	0
2021-11-21	3	Nlongkak	Vallée	1	16	1	1	2	0	2	1	1	0	0	1	1	0	0	1	1	0.00301068	0.199903	0.693454	-0.316232	-0.522463	0.275034	0.0577472	-0.0971179	-0.00910779	0.0307137	0.314942			1	1	0
2021-11-21	3	Nlongkak	Vallée	1	21	1	1	2	0	3	1	1	1	0	1	1	1	1	1	1	0.00301068	0.199903	0.693454	0.721584	-0.522463	0.275034	0.0577472	0.497112	0.0579925	0.0307137	2.01409			0	0	0
2021-11-21	3	Nlongkak	Vallée	1	23	1	1	1	0	1	1	1	1	1	1	1	0	1	1	1	0.00301068	0.199903	0.693454	0.721584	0.338766	0.275034	0.0577472	-0.0971179	0.0579925	0.0307137	2.28109			1	1	0
2021-11-21	3	Nlongkak	Vallée	1	26	1	1	5	2	3	1	1	1	1	1	1	0	0	1	1	0.00301068	0.199903	0.693454	0.721584	0.338766	0.275034	0.0577472	-0.0971179	-0.00910779	0.0307137	2.21399			1	1	0
2021-11-21	3	Nlongkak	Vallée	1	27	1	1	4	0	2	1	1	0	1	1	1	0	0	1	1	0.00301068	0.199903	0.693454	-0.316232	0.338766	0.275034	0.0577472	-0.0971179	-0.00910779	0.0307137	1.17617			1	1	1	bcg polio	1	1	0	0	0	0	0	0	0	0	1	1
2021-11-21	3	Nlongkak	Vallée	1	28	1	1	4	1	4	1	1	0	0	1	1	0	0	1	1	0.00301068	0.199903	0.693454	-0.316232	-0.522463	0.275034	0.0577472	-0.0971179	-0.00910779	0.0307137	0.314942			1	0	1	polio	0	1	0	0	0	0	0	0	0	0	1	1
2021-11-21	3	Nlongkak	Vallée	1	9	1	1	5	3	2	1	1	1	1	1	1	1	0	1	1	0.00301068	0.199903	0.693454	0.721584	0.338766	0.275034	0.0577472	0.497112	-0.00910779	0.0307137	2.80822			1	1	0
2021-11-21	3	Nlongkak	Vallée nlongkak	1	10	1	1	4	0	2	1	1	1	1	0	0	0	0	1	1	0.00301068	0.199903	0.693454	0.721584	0.338766	-0.488715	-0.438603	-0.0971179	-0.00910779	0.0307137	0.953888			1	1	1	polio	0	1	0	0	0	0	0	0	0	0	9	0
2021-11-21	3	Nlongkak	Vallée nlongkak	1	12	1	1	5	0	3	1	1	0	0	0	0	0	0	1	1	0.00301068	0.199903	0.693454	-0.316232	-0.522463	-0.488715	-0.438603	-0.0971179	-0.00910779	0.0307137	-0.945158			1	1	1	bcg	1	0	0	0	0	0	0	0	0	0	4	0
2021-11-21	3	Nlongkak	Vallée nlongkak	1	13	1	1	7	0	4	0	0	0	0	0	1	0	0	1	1	0.00301068	-0.529036	-0.385584	-0.316232	-0.522463	-0.488715	0.0577472	-0.0971179	-0.00910779	0.0307137	-2.25678			1	1	0
2021-11-21	3	Nlongkak	Vallée nlongkak	1	14	1	1	7	0	3	1	1	0	0	0	0	0	0	0	1	0.00301068	0.199903	0.693454	-0.316232	-0.522463	-0.488715	-0.438603	-0.0971179	-0.00910779	-0.326952	-1.30282			0	0	0
2021-11-21	3	Nlongkak	Vallée nlongkak	1	15	1	1	3	0	3	0	0	0	1	1	1	0	1	1	1	0.00301068	-0.529036	-0.385584	-0.316232	0.338766	0.275034	0.0577472	-0.0971179	0.0579925	0.0307137	-0.564706			1	1	0
2021-11-21	3	Essos	Bordeaux	1	0	1	1	7	2	3	1	0	0	0	1	1	0	1	1	1	0.00301068	0.199903	-0.385584	-0.316232	-0.522463	0.275034	0.0577472	-0.0971179	0.0579925	0.0307137	-0.696996			1	1	1	polio	0	1	0	0	0	0	0	0	0	0	10	0
2021-11-21	3	Essos	Bordeaux	1	2	1	1	3	1	3	1	0	0	0	0	1	0	1	1	1	0.00301068	0.199903	-0.385584	-0.316232	-0.522463	-0.488715	0.0577472	-0.0971179	0.0579925	0.0307137	-1.46075			1	1	0
2021-11-21	3	Essos	Bordeaux	1	4	1	1	5	0	2	1	1	0	0	0	1	0	0	1	1	0.00301068	0.199903	0.693454	-0.316232	-0.522463	-0.488715	0.0577472	-0.0971179	-0.00910779	0.0307137	-0.448807			0	0	0
2021-11-21	3	Essos	Bordeaux	1	5	1	1	2	0	2	1	0	0	1	0	0	0	0	1	1	0.00301068	0.199903	-0.385584	-0.316232	0.338766	-0.488715	-0.438603	-0.0971179	-0.00910779	0.0307137	-1.16297			0	1	0
2021-11-21	3	Essos	Bordeaux	1	9	1	1	12	2	3	1	1	1	1	1	1	1	0	1	1	0.00301068	0.199903	0.693454	0.721584	0.338766	0.275034	0.0577472	0.497112	-0.00910779	0.0307137	2.80822			1	1	0
2021-11-21	3	Essos	Bordeaux	1	10	1	1	3	0	3	1	0	0	0	0	1	0	0	1	1	0.00301068	0.199903	-0.385584	-0.316232	-0.522463	-0.488715	0.0577472	-0.0971179	-0.00910779	0.0307137	-1.52785			1	1	1	polio	0	1	0	0	0	0	0	0	0	0	8	0
2021-11-21	3	Essos	Bordeaux	1	12	1	1	8	0	3	0	0	0	0	1	0	0	0	1	1	0.00301068	-0.529036	-0.385584	-0.316232	-0.522463	0.275034	-0.438603	-0.0971179	-0.00910779	0.0307137	-1.98939			1	1	0
2021-11-21	3	Essos	Bordeaux	1	13	1	1	6	1	3	1	0	0	1	1	1	0	0	1	1	0.00301068	0.199903	-0.385584	-0.316232	0.338766	0.275034	0.0577472	-0.0971179	-0.00910779	0.0307137	0.0971322			1	1	0
2021-11-21	3	Essos	Bordeaux	1	17	1	1	3	0	3	1	0	0	0	0	1	0	0	1	1	0.00301068	0.199903	-0.385584	-0.316232	-0.522463	-0.488715	0.0577472	-0.0971179	-0.00910779	0.0307137	-1.52785			1	1	0
2021-11-21	3	Essos	Bordeaux	1	20	1	1	2	0	2	1	0	0	0	0	1	0	0	1	1	0.00301068	0.199903	-0.385584	-0.316232	-0.522463	-0.488715	0.0577472	-0.0971179	-0.00910779	0.0307137	-1.52785			1	1	0
2021-11-21	3	Essos	Bordeaux	1	21	1	1	6	1	5	0	0	0	1	0	0	0	0	1	1	0.00301068	-0.529036	-0.385584	-0.316232	0.338766	-0.488715	-0.438603	-0.0971179	-0.00910779	0.0307137	-1.89191			1	1	0
2021-11-21	3	Essos	Bordeaux	1	30	1	1	11	1	4	0	0	0	0	0	1	0	0	0	1	0.00301068	-0.529036	-0.385584	-0.316232	-0.522463	-0.488715	0.0577472	-0.0971179	-0.00910779	-0.326952	-2.61445			1	1	0
2021-11-22	5	Etetak	Etetak	1	17	1	1	3	0	2	0	0	0	0	0	1	0	0	1	1	0.00301068	-0.529036	-0.385584	-0.316232	-0.522463	-0.488715	0.0577472	-0.0971179	-0.00910779	0.0307137	-2.25678			1	1	0
2021-11-22	5	Etetak	Etetak	1	18	1	1	2	0	2	1	1	0	0	1	1	0	1	1	1	0.00301068	0.199903	0.693454	-0.316232	-0.522463	0.275034	0.0577472	-0.0971179	0.0579925	0.0307137	0.382042			1	1	1	polio	0	1	0	0	0	0	0	0	0	0	8	0
2021-11-22	5	Etetak	Etetak	1	20	1	1	10	1	3	1	1	0	0	0	1	1	0	1	1	0.00301068	0.199903	0.693454	-0.316232	-0.522463	-0.488715	0.0577472	0.497112	-0.00910779	0.0307137	0.145423			1	1	0
2021-11-22	5	Etetak	Etetak	1	21	1	1	5	1	2	1	0	0	0	1	0	0	0	1	1	0.00301068	0.199903	-0.385584	-0.316232	-0.522463	0.275034	-0.438603	-0.0971179	-0.00910779	0.0307137	-1.26045			1	1	0
2021-11-22	5	Etetak	Etetak	1	24	1	1	2	1	2	1	0	0	0	0	1	0	1	1	1	0.00301068	0.199903	-0.385584	-0.316232	-0.522463	-0.488715	0.0577472	-0.0971179	0.0579925	0.0307137	-1.46075			0	1	1	bcg penta rr rota	1	0	1	1	1	0	0	0	0	0	9	0
2021-11-22	5	Etetak	Etetak	1	25	1	1	5	0	3	1	1	0	0	0	0	0	0	0	1	0.00301068	0.199903	0.693454	-0.316232	-0.522463	-0.488715	-0.438603	-0.0971179	-0.00910779	-0.326952	-1.30282			1	1	0
2021-11-22	5	Etetak	Etetak	1	26	1	1	6	1	3	1	1	0	0	0	1	1	0	1	1	0.00301068	0.199903	0.693454	-0.316232	-0.522463	-0.488715	0.0577472	0.497112	-0.00910779	0.0307137	0.145423			1	1	0
2021-11-22	5	Mongo nnam	Chefferie	1	16	1	1	2	1	2	1	1	1	1	1	1	1	0	1	1	0.00301068	0.199903	0.693454	0.721584	0.338766	0.275034	0.0577472	0.497112	-0.00910779	0.0307137	2.80822			1	1	0
2021-11-22	5	Mongo-nnam	Chefferie	1	19	1	1	4	2	2	1	1	1	1	0	1	1	0	1	1	0.00301068	0.199903	0.693454	0.721584	0.338766	-0.488715	0.0577472	0.497112	-0.00910779	0.0307137	2.04447			1	1	0
2021-11-22	5	Mongo-nnam	Chefferie	1	21	1	1	3	0	3	1	0	1	1	0	1	0	1	0	1	0.00301068	0.199903	-0.385584	0.721584	0.338766	-0.488715	0.0577472	-0.0971179	0.0579925	-0.326952	0.0806346			1	1	0
2021-11-22	5	Mongo-nnam	Chefferie	1	24	1	1	6	0	2	1	0	0	0	1	0	0	0	1	1	0.00301068	0.199903	-0.385584	-0.316232	-0.522463	0.275034	-0.438603	-0.0971179	-0.00910779	0.0307137	-1.26045			1	1	0
2021-11-22	5	Mongo-nnam	Chefferie	1	26	1	1	6	0	3	1	0	0	0	0	1	0	1	1	1	0.00301068	0.199903	-0.385584	-0.316232	-0.522463	-0.488715	0.0577472	-0.0971179	0.0579925	0.0307137	-1.46075			1	1	0
2021-11-22	5	Mongo-nnam	Chefferie	1	30	1	1	5	1	2	1	1	0	1	1	0	0	0	1	1	0.00301068	0.199903	0.693454	-0.316232	0.338766	0.275034	-0.438603	-0.0971179	-0.00910779	0.0307137	0.67982			1	0	0
2021-11-22	5	Mongo-nnam	Chefferie	1	31	1	1	1	0	1	1	1	1	1	0	1	0	0	1	1	0.00301068	0.199903	0.693454	0.721584	0.338766	-0.488715	0.0577472	-0.0971179	-0.00910779	0.0307137	1.45024			1	1	0
2021-11-23	6	Mimboman 2	B4	2	16	1	1	5	0	2	1	1	1	1	1	1	0	0	1	1	0.00301068	0.199903	0.693454	0.721584	0.338766	0.275034	0.0577472	-0.0971179	-0.00910779	0.0307137	2.21399			1	1	0
2021-11-23	6	Mimboman 2	B4	2	17	1	1	1	0	1	1	1	1	1	1	1	0	0	1	1	0.00301068	0.199903	0.693454	0.721584	0.338766	0.275034	0.0577472	-0.0971179	-0.00910779	0.0307137	2.21399			1	1	1	vita	0	0	0	0	0	0	0	1	0	0	1	1
2021-11-23	2	Briqueterie	Ekoudou3	1	0	1	1	4	1	4	1	0	0	0	0	1	0	1	1	1	0.00301068	0.199903	-0.385584	-0.316232	-0.522463	-0.488715	0.0577472	-0.0971179	0.0579925	0.0307137	-1.46075			1	1	1	rr yf	0	0	0	0	1	1	0	0	0	0	3	0
2021-11-23	2	Briqueterie	Ekoudou 3	1	1	1	1	3	1	2	1	0	0	0	1	1	0	1	1	1	0.00301068	0.199903	-0.385584	-0.316232	-0.522463	0.275034	0.0577472	-0.0971179	0.0579925	0.0307137	-0.696996			1	1	0
2021-11-23	2	Briqueterie	Ekoudou 3	1	2	1	1	1	0	1	1	0	0	0	0	1	0	0	1	1	0.00301068	0.199903	-0.385584	-0.316232	-0.522463	-0.488715	0.0577472	-0.0971179	-0.00910779	0.0307137	-1.52785			1	1	0
2021-11-23	2	Briqueterie	Ekoudou 3	1	4	1	1	5	2	3	1	1	1	1	1	1	0	1	1	1	0.00301068	0.199903	0.693454	0.721584	0.338766	0.275034	0.0577472	-0.0971179	0.0579925	0.0307137	2.28109			1	1	0
2021-11-23	2	Briqueterie	Ekoudou 3	1	5	1	1	6	0	2	1	0	0	0	1	1	1	1	1	1	0.00301068	0.199903	-0.385584	-0.316232	-0.522463	0.275034	0.0577472	0.497112	0.0579925	0.0307137	-0.102766			1	1	0
2021-11-23	2	Briqueterie	Ekoudou 3	1	6	1	1	3	1	2	1	1	0	1	1	1	0	1	1	1	0.00301068	0.199903	0.693454	-0.316232	0.338766	0.275034	0.0577472	-0.0971179	0.0579925	0.0307137	1.24327			1	1	0
2021-11-23	2	Briqueterie	Ekoudou 3	1	7	1	1	3	0	3	1	0	0	0	1	0	0	1	1	1	0.00301068	0.199903	-0.385584	-0.316232	-0.522463	0.275034	-0.438603	-0.0971179	0.0579925	0.0307137	-1.19335			1	1	0
2021-11-23	2	Briqueterie	Ekoudou 3	1	11	1	1	3	1	2	1	0	0	0	0	1	0	0	1	1	0.00301068	0.199903	-0.385584	-0.316232	-0.522463	-0.488715	0.0577472	-0.0971179	-0.00910779	0.0307137	-1.52785			1	1	0
2021-11-23	2	Briqueterie	Ekoudou 3	1	12	1	1	5	1	5	1	0	1	1	0	1	1	0	0	1	0.00301068	0.199903	-0.385584	0.721584	0.338766	-0.488715	0.0577472	0.497112	-0.00910779	-0.326952	0.607764			1	1	0
2021-11-24	3	Tsinga	Nkolbong	1	7	1	1	4	2	2	1	1	0	0	0	1	0	1	1	1	0.00301068	0.199903	0.693454	-0.316232	-0.522463	-0.488715	0.0577472	-0.0971179	0.0579925	0.0307137	-0.381707			0	1	1	penta rota rr yf	0	0	1	1	1	1	0	0	0	0	1	1
2021-11-24	3	Tsinga village	Nkolbong	1	7	1	1	3	0	2	1	0	0	1	0	0	0	1	1	1	0.00301068	0.199903	-0.385584	-0.316232	0.338766	-0.488715	-0.438603	-0.0971179	0.0579925	0.0307137	-1.09587			1	1	1	polio	0	1	0	0	0	0	0	0	0	0	1	1
2021-11-23	6	Mimboman 2	B4	2	18	1	1	5	0	3	1	1	1	1	1	1	0	0	1	1	0.00301068	0.199903	0.693454	0.721584	0.338766	0.275034	0.0577472	-0.0971179	-0.00910779	0.0307137	2.21399			1	1	0
2021-11-23	6	Mimboman 2	B4	2	19	1	1	2	0	2	1	1	0	1	1	1	0	0	1	1	0.00301068	0.199903	0.693454	-0.316232	0.338766	0.275034	0.0577472	-0.0971179	-0.00910779	0.0307137	1.17617			1	1	0
2021-11-23	6	Mimboman 2	B4	2	21	1	1	9	0	3	0	0	0	1	1	1	0	0	1	1	0.00301068	-0.529036	-0.385584	-0.316232	0.338766	0.275034	0.0577472	-0.0971179	-0.00910779	0.0307137	-0.631807			1	1	0
2021-11-23	6	Mimboman 2	B4	2	22	1	1	8	0	3	1	1	1	1	1	1	1	0	1	1	0.00301068	0.199903	0.693454	0.721584	0.338766	0.275034	0.0577472	0.497112	-0.00910779	0.0307137	2.80822			1	1	0
2021-11-23	6	Mimboman 2	B4	2	23	1	1	5	0	2	1	1	1	1	1	1	0	0	1	1	0.00301068	0.199903	0.693454	0.721584	0.338766	0.275034	0.0577472	-0.0971179	-0.00910779	0.0307137	2.21399			1	1	1	other	0	0	0	0	0	0	0	0	1	0	10	0
2021-11-23	6	Mimboman 2	B4	2	26	1	1	4	1	3	1	0	0	0	0	1	0	0	1	1	0.00301068	0.199903	-0.385584	-0.316232	-0.522463	-0.488715	0.0577472	-0.0971179	-0.00910779	0.0307137	-1.52785			1	1	0
2021-11-23	6	Mimboman 2	B4	2	27	1	1	6	1	3	0	0	0	0	0	1	0	0	1	1	0.00301068	-0.529036	-0.385584	-0.316232	-0.522463	-0.488715	0.0577472	-0.0971179	-0.00910779	0.0307137	-2.25678			1	1	0
2021-11-23	6	Mimboman 2	B4	2	28	1	1	5	2	3	0	0	1	1	1	1	0	0	1	1	0.00301068	-0.529036	-0.385584	0.721584	0.338766	0.275034	0.0577472	-0.0971179	-0.00910779	0.0307137	0.40601			1	1	0
2021-11-23	6	Mimboman 2	B4	2	29	1	1	6	2	3	1	0	0	0	1	1	0	0	1	1	0.00301068	0.199903	-0.385584	-0.316232	-0.522463	0.275034	0.0577472	-0.0971179	-0.00910779	0.0307137	-0.764096			1	1	0
2021-11-23	6	Mimboman 2	B4	2	30	1	1	7	3	3	0	0	0	1	0	1	0	0	1	1	0.00301068	-0.529036	-0.385584	-0.316232	0.338766	-0.488715	0.0577472	-0.0971179	-0.00910779	0.0307137	-1.39556			1	1	0
2021-11-23	6	Mimboman 2	B9	2	16	1	1	6	0	3	1	0	1	1	1	1	0	0	1	1	0.00301068	0.199903	-0.385584	0.721584	0.338766	0.275034	0.0577472	-0.0971179	-0.00910779	0.0307137	1.13495			1	1	0
2021-11-23	6	Mimboman 2	B9	2	18	1	1	4	0	2	1	1	0	1	1	1	0	0	1	1	0.00301068	0.199903	0.693454	-0.316232	0.338766	0.275034	0.0577472	-0.0971179	-0.00910779	0.0307137	1.17617			1	1	0
2021-11-23	6	Mimboman 2	B9	2	19	1	1	2	0	2	1	0	1	0	0	1	0	0	1	1	0.00301068	0.199903	-0.385584	0.721584	-0.522463	-0.488715	0.0577472	-0.0971179	-0.00910779	0.0307137	-0.490029			1	0	0
2021-11-23	6	Mimboman 2	B9	2	21	1	1	10	1	3	1	0	0	0	0	1	0	0	1	1	0.00301068	0.199903	-0.385584	-0.316232	-0.522463	-0.488715	0.0577472	-0.0971179	-0.00910779	0.0307137	-1.52785			1	1	0
2021-11-23	6	Mimboman 2	B9	2	24	1	1	9	0	3	0	0	0	0	1	1	0	0	1	1	0.00301068	-0.529036	-0.385584	-0.316232	-0.522463	0.275034	0.0577472	-0.0971179	-0.00910779	0.0307137	-1.49304			1	1	0
2021-11-23	6	Mimboman 2	B9	2	25	1	1	2	0	2	0	0	0	1	1	1	0	0	1	1	0.00301068	-0.529036	-0.385584	-0.316232	0.338766	0.275034	0.0577472	-0.0971179	-0.00910779	0.0307137	-0.631807			1	1	0
2021-11-23	6	Mimboman 2	B9	2	26	1	1	3	2	3	0	0	0	1	0	1	0	0	0	1	0.00301068	-0.529036	-0.385584	-0.316232	0.338766	-0.488715	0.0577472	-0.0971179	-0.00910779	-0.326952	-1.75322			1	1	0
2021-11-23	6	Mimboman 2	B9	2	27	1	1	10	1	3	0	0	0	1	1	1	0	0	1	1	0.00301068	-0.529036	-0.385584	-0.316232	0.338766	0.275034	0.0577472	-0.0971179	-0.00910779	0.0307137	-0.631807			1	1	1	polio other	0	1	0	0	0	0	0	0	1	0	2	0
2021-11-23	6	Mimboman 2	B9	2	28	1	1	4	0	3	1	1	1	1	0	1	0	0	0	1	0.00301068	0.199903	0.693454	0.721584	0.338766	-0.488715	0.0577472	-0.0971179	-0.00910779	-0.326952	1.09257			1	1	0
2021-11-23	6	Mimboman 2	B9	2	29	1	1	4	0	2	0	0	0	1	0	1	0	0	1	1	0.00301068	-0.529036	-0.385584	-0.316232	0.338766	-0.488715	0.0577472	-0.0971179	-0.00910779	0.0307137	-1.39556			1	0	0
2021-11-23	6	Mimboman 2	B9	2	31	1	1	6	3	2	0	0	0	0	0	1	0	0	1	1	0.00301068	-0.529036	-0.385584	-0.316232	-0.522463	-0.488715	0.0577472	-0.0971179	-0.00910779	0.0307137	-2.25678			1	1	0
2021-11-22	5	Etetak	Etetak	1	0	1	1	4	2	3	1	0	0	0	0	1	0	0	1	1	0.00301068	0.199903	-0.385584	-0.316232	-0.522463	-0.488715	0.0577472	-0.0971179	-0.00910779	0.0307137	-1.52785			1	1	0
2021-11-22	5	Etetak	Etetak	1	4	1	1	5	2	3	1	1	1	1	1	1	1	0	1	1	0.00301068	0.199903	0.693454	0.721584	0.338766	0.275034	0.0577472	0.497112	-0.00910779	0.0307137	2.80822			1	1	1	polio	0	1	0	0	0	0	0	0	0	0	9	0
2021-11-22	5	Etetak	Etetak	1	10	1	1	3	0	3	0	0	0	1	0	1	0	0	0	1	0.00301068	-0.529036	-0.385584	-0.316232	0.338766	-0.488715	0.0577472	-0.0971179	-0.00910779	-0.326952	-1.75322			1	1	0
2021-11-22	5	Etetak	Etetak	1	14	1	1	2	0	2	1	1	0	1	0	1	0	0	1	1	0.00301068	0.199903	0.693454	-0.316232	0.338766	-0.488715	0.0577472	-0.0971179	-0.00910779	0.0307137	0.412422			1	1	0
2021-11-22	5	Mongo nnam	Chefferie	1	0	1	1	4	2	2	1	1	1	1	1	1	1	0	1	1	0.00301068	0.199903	0.693454	0.721584	0.338766	0.275034	0.0577472	0.497112	-0.00910779	0.0307137	2.80822			1	1	1	polio	0	1	0	0	0	0	0	0	0	0	4	0
2021-11-22	5	Mongo nnam	Chefferie	1	1	1	1	2	0	2	1	0	0	1	0	1	0	0	1	1	0.00301068	0.199903	-0.385584	-0.316232	0.338766	-0.488715	0.0577472	-0.0971179	-0.00910779	0.0307137	-0.666617			1	1	0
2021-11-22	5	Mongo nnam	Chefferie	1	2	1	1	5	1	3	0	0	0	1	0	0	0	0	0	1	0.00301068	-0.529036	-0.385584	-0.316232	0.338766	-0.488715	-0.438603	-0.0971179	-0.00910779	-0.326952	-2.24957			1	1	1	polio	0	1	0	0	0	0	0	0	0	0	4	0
2021-11-22	5	Mongo nnam	Chefferie	1	3	1	1	7	0	4	1	0	0	1	0	0	0	0	0	1	0.00301068	0.199903	-0.385584	-0.316232	0.338766	-0.488715	-0.438603	-0.0971179	-0.00910779	-0.326952	-1.52063			1	1	0
2021-11-23	2	Briqueterie	Ekoudou 3	1	16	1	1	2	1	2	0	0	0	0	0	1	0	0	1	1	0.00301068	-0.529036	-0.385584	-0.316232	-0.522463	-0.488715	0.0577472	-0.0971179	-0.00910779	0.0307137	-2.25678			0	1	1	rr	0	0	0	0	1	0	0	0	0	0	6	0
2021-11-23	2	Briqueterie	Ekoudou 3	1	19	1	1	3	1	2	1	1	0	1	1	1	0	0	1	1	0.00301068	0.199903	0.693454	-0.316232	0.338766	0.275034	0.0577472	-0.0971179	-0.00910779	0.0307137	1.17617			1	1	1	polio	0	1	0	0	0	0	0	0	0	0	4	0
2021-11-23	2	Briqueterie	Ekoudou 3	1	20	1	1	5	0	5	0	0	0	0	0	0	0	0	1	1	0.00301068	-0.529036	-0.385584	-0.316232	-0.522463	-0.488715	-0.438603	-0.0971179	-0.00910779	0.0307137	-2.75313			1	1	0
2021-11-23	2	Ekoudou	Ekoudou 3	1	21	1	1	7	0	3	1	1	0	1	1	1	0	0	1	1	0.00301068	0.199903	0.693454	-0.316232	0.338766	0.275034	0.0577472	-0.0971179	-0.00910779	0.0307137	1.17617			1	1	0
2021-11-23	2	Briqueterie	Ekoudou 3	1	26	1	1	4	1	2	1	1	0	1	1	1	1	1	1	1	0.00301068	0.199903	0.693454	-0.316232	0.338766	0.275034	0.0577472	0.497112	0.0579925	0.0307137	1.8375			1	1	0
2021-11-23	2	Briqueterie	Ekoudou 3	1	27	1	1	15	1	5	0	0	1	1	0	1	0	0	1	1	0.00301068	-0.529036	-0.385584	0.721584	0.338766	-0.488715	0.0577472	-0.0971179	-0.00910779	0.0307137	-0.357739			1	1	1	rr yf	0	0	0	0	1	1	0	0	0	0	5 11	0
2021-11-24	3	Tsinga village	Nkolmbong	1	20	1	1	3	1	3	1	1	1	1	0	1	0	1	1	1	0.00301068	0.199903	0.693454	0.721584	0.338766	-0.488715	0.0577472	-0.0971179	0.0579925	0.0307137	1.51734			0	1	1	all	0	0	0	0	0	0	0	0	0	1	14	0
2021-11-24	3	Tsinga village	Nkolmbong	1	23	1	1	7	1	4	0	0	0	0	0	0	0	0	1	1	0.00301068	-0.529036	-0.385584	-0.316232	-0.522463	-0.488715	-0.438603	-0.0971179	-0.00910779	0.0307137	-2.75313			1	1	1	polio	0	1	0	0	0	0	0	0	0	0	9	0
2021-11-24	3	Tsinga village	Nkolmbong	1	23	1	1	7	1	3	1	1	0	1	1	1	0	0	1	1	0.00301068	0.199903	0.693454	-0.316232	0.338766	0.275034	0.0577472	-0.0971179	-0.00910779	0.0307137	1.17617			1	1	0
2021-11-23	6	Mimboman2	B4	2	1	1	1	5	0	2	1	1	0	0	0	1	0	0	1	1	0.00301068	0.199903	0.693454	-0.316232	-0.522463	-0.488715	0.0577472	-0.0971179	-0.00910779	0.0307137	-0.448807			1	1	0
2021-11-23	6	Mimboman2	B4	2	2	1	1	3	0	2	1	0	0	0	0	1	0	0	1	1	0.00301068	0.199903	-0.385584	-0.316232	-0.522463	-0.488715	0.0577472	-0.0971179	-0.00910779	0.0307137	-1.52785			1	1	0
2021-11-23	6	Mimboman2	B4	2	3	1	1	6	0	0	1	1	1	1	1	1	0	0	1	1	0.00301068	0.199903	0.693454	0.721584	0.338766	0.275034	0.0577472	-0.0971179	-0.00910779	0.0307137	2.21399			1	1	1	polio	0	1	0	0	0	0	0	0	0	0	1 2	1
2021-11-23	6	Mimboman2	B4	2	4	1	1	7	1	3	1	0	0	1	1	1	0	0	1	1	0.00301068	0.199903	-0.385584	-0.316232	0.338766	0.275034	0.0577472	-0.0971179	-0.00910779	0.0307137	0.0971322			1	0	0
2021-11-23	6	Mimboman2	B4	2	5	1	1	2	0	2	1	0	0	0	0	1	0	0	1	1	0.00301068	0.199903	-0.385584	-0.316232	-0.522463	-0.488715	0.0577472	-0.0971179	-0.00910779	0.0307137	-1.52785			1	0	0
2021-11-23	6	Mimboman2	B4	2	6	1	1	3	0	1	1	0	0	0	1	1	0	0	1	1	0.00301068	0.199903	-0.385584	-0.316232	-0.522463	0.275034	0.0577472	-0.0971179	-0.00910779	0.0307137	-0.764096			1	1	0
2021-11-23	6	Mimboman2	B4	2	9	1	1	2	1	2	1	0	0	1	0	1	0	0	1	1	0.00301068	0.199903	-0.385584	-0.316232	0.338766	-0.488715	0.0577472	-0.0971179	-0.00910779	0.0307137	-0.666617			0	1	0
2021-11-23	6	Mimboman2	B4	2	10	1	1	6	1	3	1	0	0	0	1	1	1	0	0	1	0.00301068	0.199903	-0.385584	-0.316232	-0.522463	0.275034	0.0577472	0.497112	-0.00910779	-0.326952	-0.527532			1	0	0
2021-11-23	6	Mimboman2	B4	2	12	1	1	7	1	4	1	0	0	1	1	1	0	0	1	1	0.00301068	0.199903	-0.385584	-0.316232	0.338766	0.275034	0.0577472	-0.0971179	-0.00910779	0.0307137	0.0971322			1	0	0
2021-11-23	6	Mimboman2	B4	2	13	1	1	5	1	3	1	0	0	1	1	1	0	0	1	1	0.00301068	0.199903	-0.385584	-0.316232	0.338766	0.275034	0.0577472	-0.0971179	-0.00910779	0.0307137	0.0971322			1	0	0
2021-11-23	6	Mimboman2	B4	2	14	1	1	3	0	3	1	0	0	1	0	1	0	0	1	1	0.00301068	0.199903	-0.385584	-0.316232	0.338766	-0.488715	0.0577472	-0.0971179	-0.00910779	0.0307137	-0.666617			1	0	0
2021-11-23	6	Mimboman2	B4	2	15	1	1	4	2	3	0	0	0	1	1	1	0	0	0	1	0.00301068	-0.529036	-0.385584	-0.316232	0.338766	0.275034	0.0577472	-0.0971179	-0.00910779	-0.326952	-0.989472			0	0	0
2021-11-23	6	Mimboman2	B4	2	31	1	1	3	1	2	0	0	0	1	1	1	0	0	1	1	0.00301068	-0.529036	-0.385584	-0.316232	0.338766	0.275034	0.0577472	-0.0971179	-0.00910779	0.0307137	-0.631807			1	1	0
2021-11-23	6	Mimboman2	B9	2	0	1	1	8	0	5	1	0	0	1	0	1	0	0	1	1	0.00301068	0.199903	-0.385584	-0.316232	0.338766	-0.488715	0.0577472	-0.0971179	-0.00910779	0.0307137	-0.666617			0	0	0
2021-11-23	6	Mimboman2	B9	2	5	1	1	3	0	2	1	0	0	0	1	1	0	0	0	1	0.00301068	0.199903	-0.385584	-0.316232	-0.522463	0.275034	0.0577472	-0.0971179	-0.00910779	-0.326952	-1.12176			1	1	0
2021-11-23	6	Mimboman2	B9	2	7	1	1	2	0	2	1	0	0	1	0	1	0	0	1	1	0.00301068	0.199903	-0.385584	-0.316232	0.338766	-0.488715	0.0577472	-0.0971179	-0.00910779	0.0307137	-0.666617			0	0	0
2021-11-23	6	Mimboman2	B9	2	9	1	1	3	0	2	1	0	0	1	1	1	0	0	1	1	0.00301068	0.199903	-0.385584	-0.316232	0.338766	0.275034	0.0577472	-0.0971179	-0.00910779	0.0307137	0.0971322			1	1	0
2021-11-23	6	Mimboman2	B9	2	11	1	1	2	0	2	1	1	1	1	1	1	0	0	1	1	0.00301068	0.199903	0.693454	0.721584	0.338766	0.275034	0.0577472	-0.0971179	-0.00910779	0.0307137	2.21399			1	0	0
2021-11-23	6	Mimboman2	B9	2	12	1	1	4	0	2	1	0	0	1	0	1	0	0	1	1	0.00301068	0.199903	-0.385584	-0.316232	0.338766	-0.488715	0.0577472	-0.0971179	-0.00910779	0.0307137	-0.666617			1	1	0
2021-11-23	6	Mimboman2	B9	2	14	1	1	2	1	2	1	0	1	1	0	0	0	0	1	1	0.00301068	0.199903	-0.385584	0.721584	0.338766	-0.488715	-0.438603	-0.0971179	-0.00910779	0.0307137	-0.125151			0	1	0
2021-11-23	6	Mimboman2	B9	2	15	1	1	3	1	2	1	0	0	1	0	0	0	0	1	1	0.00301068	0.199903	-0.385584	-0.316232	0.338766	-0.488715	-0.438603	-0.0971179	-0.00910779	0.0307137	-1.16297			1	1	0
2021-11-24	3	Tsinga village	Nkolbong	1	9	1	1	6	1	2	1	0	0	1	0	0	0	0	1	1	0.00301068	0.199903	-0.385584	-0.316232	0.338766	-0.488715	-0.438603	-0.0971179	-0.00910779	0.0307137	-1.16297			1	1	0
2021-11-24	3	Tsinga village	Nkolmbong	1	25	1	1	6	1	6	1	0	0	0	1	1	0	0	1	0	-0.105675	0.199903	-0.385584	-0.316232	-0.522463	0.275034	0.0577472	-0.0971179	-0.00910779	0.0307137	-0.872782			0	1	1	rr all	0	0	0	0	1	0	0	0	0	1	11	0
2021-11-24	3	Tsinga village	Nkolbong	1	13	1	1	1	0	8	1	1	0	1	1	1	0	0	0	0	-0.105675	0.199903	0.693454	-0.316232	0.338766	0.275034	0.0577472	-0.0971179	-0.00910779	-0.326952	0.709819			1	1	1	polio penta	0	1	1	0	0	0	0	0	0	0	5	0
2021-11-24	3	Tsinga village	Nkolbong	1	14	1	1	4	1	5	1	1	1	1	1	1	1	0	1	1	0.00301068	0.199903	0.693454	0.721584	0.338766	0.275034	0.0577472	0.497112	-0.00910779	0.0307137	2.80822			1	1	0
2021-11-24	3	Tsinga village	Nkolmbong	1	30	1	1	9	1	4	1	1	0	1	0	1	0	0	0	1	0.00301068	0.199903	0.693454	-0.316232	0.338766	-0.488715	0.0577472	-0.0971179	-0.00910779	-0.326952	0.0547562			1	1	0
2021-11-24	6	Nkomo	B1	2	17	1	1	2	0	2	1	1	0	1	1	1	0	0	1	1	0.00301068	0.199903	0.693454	-0.316232	0.338766	0.275034	0.0577472	-0.0971179	-0.00910779	0.0307137	1.17617			1	1	0
2021-11-24	6	Nkomo	V1	2	19	1	1	2	0	2	1	0	1	1	1	1	0	0	1	1	0.00301068	0.199903	-0.385584	0.721584	0.338766	0.275034	0.0577472	-0.0971179	-0.00910779	0.0307137	1.13495			1	1	0
2021-11-24	6	Nkomo	B1	2	20	1	1	4	0	2	1	1	1	1	1	1	0	0	1	1	0.00301068	0.199903	0.693454	0.721584	0.338766	0.275034	0.0577472	-0.0971179	-0.00910779	0.0307137	2.21399			1	1	0
2021-11-24	6	Nkomo	B1	2	21	1	1	4	1	3	1	1	1	1	1	1	0	0	1	1	0.00301068	0.199903	0.693454	0.721584	0.338766	0.275034	0.0577472	-0.0971179	-0.00910779	0.0307137	2.21399			1	1	0
2021-11-24	6	Nkomo	B1	2	23	1	1	4	0	2	0	0	0	1	1	1	0	0	1	1	0.00301068	-0.529036	-0.385584	-0.316232	0.338766	0.275034	0.0577472	-0.0971179	-0.00910779	0.0307137	-0.631807			1	1	0
2021-11-24	6	Nkomo	B1	2	24	1	1	5	0	3	0	0	0	1	0	1	0	0	1	1	0.00301068	-0.529036	-0.385584	-0.316232	0.338766	-0.488715	0.0577472	-0.0971179	-0.00910779	0.0307137	-1.39556			1	0	0
2021-11-24	6	Nkomo	B1	2	25	1	1	2	0	2	1	0	0	1	1	1	0	0	1	1	0.00301068	0.199903	-0.385584	-0.316232	0.338766	0.275034	0.0577472	-0.0971179	-0.00910779	0.0307137	0.0971322			1	1	0
2021-11-24	6	Nkomo	B1	2	27	1	1	6	3	3	1	1	1	1	1	1	0	0	1	1	0.00301068	0.199903	0.693454	0.721584	0.338766	0.275034	0.0577472	-0.0971179	-0.00910779	0.0307137	2.21399			1	1	0
2021-11-24	6	Nkomo	B1	2	31	1	1	5	0	3	1	1	1	1	1	1	1	0	1	1	0.00301068	0.199903	0.693454	0.721584	0.338766	0.275034	0.0577472	0.497112	-0.00910779	0.0307137	2.80822			1	1	0
2021-11-24	6	Nkomo	B1	2	0	1	1	5	0	3	0	0	1	0	1	1	0	0	1	1	0.00301068	-0.529036	-0.385584	0.721584	-0.522463	0.275034	0.0577472	-0.0971179	-0.00910779	0.0307137	-0.455219			1	1	0
2021-11-24	6	Nkomo	B1	2	1	1	1	5	1	3	1	0	0	1	0	1	0	0	1	1	0.00301068	0.199903	-0.385584	-0.316232	0.338766	-0.488715	0.0577472	-0.0971179	-0.00910779	0.0307137	-0.666617			1	1	0
2021-11-24	6	Nkomo	B1	2	5	1	1	0	1	2	1	1	1	1	1	1	0	0	1	1	0.00301068	0.199903	0.693454	0.721584	0.338766	0.275034	0.0577472	-0.0971179	-0.00910779	0.0307137	2.21399			1	1	0
2021-11-24	6	Nkomo	B1	2	9	1	1	3	0	2	1	1	1	1	1	1	0	0	1	1	0.00301068	0.199903	0.693454	0.721584	0.338766	0.275034	0.0577472	-0.0971179	-0.00910779	0.0307137	2.21399			0	0	0
2021-11-24	6	Nkomo	B1	2	12	1	1	3	0	1	1	1	1	1	1	1	0	1	0	1	0.00301068	0.199903	0.693454	0.721584	0.338766	0.275034	0.0577472	-0.0971179	0.0579925	-0.326952	1.92342			1	1	0
2021-11-24	6	Nkomo	B1	2	13	1	1	5	2	3	1	0	1	1	1	1	0	0	1	1	0.00301068	0.199903	-0.385584	0.721584	0.338766	0.275034	0.0577472	-0.0971179	-0.00910779	0.0307137	1.13495			0	0	0
2021-11-24	6	Nkomo	B1	2	14	1	1	4	1	2	1	1	1	1	0	1	0	0	1	1	0.00301068	0.199903	0.693454	0.721584	0.338766	-0.488715	0.0577472	-0.0971179	-0.00910779	0.0307137	1.45024			1	0	0
2021-11-24	6	Nkomo	B1	2	15	1	1	2	0	2	1	1	1	1	1	1	1	0	1	1	0.00301068	0.199903	0.693454	0.721584	0.338766	0.275034	0.0577472	0.497112	-0.00910779	0.0307137	2.80822			1	1	0
2021-11-24	6	Nkomo	B2	2	16	1	1	7	1	3	1	1	1	1	1	1	0	0	1	1	0.00301068	0.199903	0.693454	0.721584	0.338766	0.275034	0.0577472	-0.0971179	-0.00910779	0.0307137	2.21399			1	1	0
2021-11-24	6	Nkomo	B2	2	17	1	1	6	1	3	0	1	0	1	1	1	0	0	1	1	0.00301068	-0.529036	0.693454	-0.316232	0.338766	0.275034	0.0577472	-0.0971179	-0.00910779	0.0307137	0.447232			1	1	0
2021-11-24	6	Nkomo	B2	2	19	1	1	4	0	2	1	1	1	1	1	1	1	0	1	1	0.00301068	0.199903	0.693454	0.721584	0.338766	0.275034	0.0577472	0.497112	-0.00910779	0.0307137	2.80822			1	1	0
2021-11-24	6	Nkomo	B2	2	20	1	1	2	0	2	0	0	0	1	1	1	0	0	1	1	0.00301068	-0.529036	-0.385584	-0.316232	0.338766	0.275034	0.0577472	-0.0971179	-0.00910779	0.0307137	-0.631807			1	1	0
2021-11-24	6	Nkomo	B2	2	23	1	1	4	1	3	0	0	0	1	1	1	0	0	1	1	0.00301068	-0.529036	-0.385584	-0.316232	0.338766	0.275034	0.0577472	-0.0971179	-0.00910779	0.0307137	-0.631807			1	1	0
2021-11-24	6	Nkomo	B2	2	24	1	1	6	0	3	0	0	0	0	1	1	0	0	1	1	0.00301068	-0.529036	-0.385584	-0.316232	-0.522463	0.275034	0.0577472	-0.0971179	-0.00910779	0.0307137	-1.49304			1	1	0
2021-11-24	6	Nkomo	B2	2	25	1	1	2	0	2	0	0	0	1	0	1	0	0	1	1	0.00301068	-0.529036	-0.385584	-0.316232	0.338766	-0.488715	0.0577472	-0.0971179	-0.00910779	0.0307137	-1.39556			1	0	0
2021-11-24	6	Nkomo	B2	2	26	1	1	6	1	3	0	0	1	1	1	1	1	0	1	1	0.00301068	-0.529036	-0.385584	0.721584	0.338766	0.275034	0.0577472	0.497112	-0.00910779	0.0307137	1.00024			1	1	0
2021-11-24	6	Nkomo	B2	2	27	1	1	5	0	3	0	0	0	1	0	1	0	0	1	1	0.00301068	-0.529036	-0.385584	-0.316232	0.338766	-0.488715	0.0577472	-0.0971179	-0.00910779	0.0307137	-1.39556			1	1	0
2021-11-24	6	Nkomo	B2	2	29	1	1	5	1	3	0	0	0	1	1	0	0	0	1	1	0.00301068	-0.529036	-0.385584	-0.316232	0.338766	0.275034	-0.438603	-0.0971179	-0.00910779	0.0307137	-1.12816			1	1	0
2021-11-24	6	Nkomo	B2	2	30	1	1	3	0	3	1	0	0	1	1	1	0	0	1	1	0.00301068	0.199903	-0.385584	-0.316232	0.338766	0.275034	0.0577472	-0.0971179	-0.00910779	0.0307137	0.0971322			1	1	0
2021-11-24	6	Nkomo	B2	2	0	1	1	3	0	3	1	1	1	1	1	0	0	0	1	1	0.00301068	0.199903	0.693454	0.721584	0.338766	0.275034	-0.438603	-0.0971179	-0.00910779	0.0307137	1.71764			1	0	0
2021-11-24	6	Nkomo	B2	2	1	1	1	5	0	2	1	1	0	0	1	1	0	0	1	1	0.00301068	0.199903	0.693454	-0.316232	-0.522463	0.275034	0.0577472	-0.0971179	-0.00910779	0.0307137	0.314942			1	1	0
2021-11-24	6	Nkomo	B2	2	2	1	1	7	0	3	1	0	0	0	0	1	0	0	1	1	0.00301068	0.199903	-0.385584	-0.316232	-0.522463	-0.488715	0.0577472	-0.0971179	-0.00910779	0.0307137	-1.52785			1	1	0
2021-11-24	6	Nkomo	B2	2	4	1	1	2	0	1	1	1	1	1	1	1	0	0	1	1	0.00301068	0.199903	0.693454	0.721584	0.338766	0.275034	0.0577472	-0.0971179	-0.00910779	0.0307137	2.21399			1	1	0
2021-11-24	6	Nkomo	B1	2	5	1	1	3	1	2	1	0	0	1	1	1	0	0	0	1	0.00301068	0.199903	-0.385584	-0.316232	0.338766	0.275034	0.0577472	-0.0971179	-0.00910779	-0.326952	-0.260533			0	1	0
2021-11-24	6	Nkomo	B2	2	8	1	1	3	1	3	1	0	0	1	0	1	0	0	1	1	0.00301068	0.199903	-0.385584	-0.316232	0.338766	-0.488715	0.0577472	-0.0971179	-0.00910779	0.0307137	-0.666617			1	0	0
2021-11-24	6	Nkomo	B2	2	9	1	1	7	0	3	1	0	0	0	1	1	0	0	0	1	0.00301068	0.199903	-0.385584	-0.316232	-0.522463	0.275034	0.0577472	-0.0971179	-0.00910779	-0.326952	-1.12176			0	0	0
2021-11-24	6	Nkomo	B2	2	9	1	1	4	0	2	1	0	0	0	1	1	0	0	1	1	0.00301068	0.199903	-0.385584	-0.316232	-0.522463	0.275034	0.0577472	-0.0971179	-0.00910779	0.0307137	-0.764096			0	0	0
2021-11-24	6	Nkomo	2	2	11	1	1	5	2	3	1	0	0	1	1	1	0	0	0	1	0.00301068	0.199903	-0.385584	-0.316232	0.338766	0.275034	0.0577472	-0.0971179	-0.00910779	-0.326952	-0.260533			1	1	0
2021-11-24	6	Nkomo	B2	2	13	1	1	8	0	4	1	0	0	1	1	1	0	0	1	1	0.00301068	0.199903	-0.385584	-0.316232	0.338766	0.275034	0.0577472	-0.0971179	-0.00910779	0.0307137	0.0971322			1	0	0
2021-11-24	6	Nkomo	B2	2	15	1	1	4	2	2	1	0	0	1	1	1	0	0	1	1	0.00301068	0.199903	-0.385584	-0.316232	0.338766	0.275034	0.0577472	-0.0971179	-0.00910779	0.0307137	0.0971322			1	1	0
[truncated: 79 more columns]
